# Supplementary material for: A porous metal-organic framework with ultrahigh acetylene uptake capacity under ambient conditions
Source: Nat Commun. 2015 Jun 30;6:7575. doi: 10.1038/ncomms8575 (PMC4491824; doi:10.1038/ncomms8575)
Supplement: Supplementary Data 1 — Crystal structure data [file ncomms8575-s2.cif]

 
data_FJI-H8
 
_audit_creation_method            SHELXL-2013
_chemical_name_systematic
;
 ?
;
_chemical_name_common             ?
_chemical_melting_point           ?
_chemical_formula_moiety          '[Cu4(tddb)(H2O)4]n��(solvent)x'
_chemical_formula_sum
 'C11.50 H7.50 Cu O5.50' 
_chemical_formula_weight          297.21

loop_
 _atom_type_symbol
 _atom_type_description
 _atom_type_scat_dispersion_real
 _atom_type_scat_dispersion_imag
 _atom_type_scat_source
 'C'  'C'   0.0181   0.0091
 'International Tables Vol C Tables 4.2.6.8 and 6.1.1.4'
 'H'  'H'   0.0000   0.0000
 'International Tables Vol C Tables 4.2.6.8 and 6.1.1.4'
 'Cu'  'Cu'  -1.9646   0.5888
 'International Tables Vol C Tables 4.2.6.8 and 6.1.1.4'
 'O'  'O'   0.0492   0.0322
 'International Tables Vol C Tables 4.2.6.8 and 6.1.1.4'
 
_space_group_crystal_system       tetragonal
_space_group_IT_number            134
_space_group_name_H-M_alt         'P 42/n n m'
_space_group_name_Hall            '-P 4ac 2bc'
 
_shelx_space_group_comment
;
The symmetry employed for this shelxl refinement is uniquely defined
by the following loop, which should always be used as a source of
symmetry information in preference to the above space-group names.
They are only intended as comments.
;
 
loop_
 _space_group_symop_operation_xyz
 'x, y, z'
 '-y+1/2, x, z+1/2'
 '-x+1/2, -y+1/2, z'
 'y, -x+1/2, z+1/2'
 'x, -y+1/2, -z+1/2'
 '-x+1/2, y, -z+1/2'
 'y, x, -z'
 '-y+1/2, -x+1/2, -z'
 '-x, -y, -z'
 'y-1/2, -x, -z-1/2'
 'x-1/2, y-1/2, -z'
 '-y, x-1/2, -z-1/2'
 '-x, y-1/2, z-1/2'
 'x-1/2, -y, z-1/2'
 '-y, -x, z'
 'y-1/2, x-1/2, z'
 
_cell_length_a                    17.9257(3)
_cell_length_b                    17.9257(3)
_cell_length_c                    28.0627(7)
_cell_angle_alpha                 90
_cell_angle_beta                  90
_cell_angle_gamma                 90
_cell_volume                      9017.4(4)
_cell_formula_units_Z             16
_cell_measurement_temperature     100.0(1)
_cell_measurement_reflns_used     2874 
_cell_measurement_theta_min       3.8140 
_cell_measurement_theta_max       67.9270 
 
_exptl_crystal_description        block 
_exptl_crystal_colour             blue-green 
_exptl_crystal_density_meas       ? 
_exptl_crystal_density_method     ?              
_exptl_crystal_density_diffrn     0.876          
_exptl_crystal_F_000              2392
_exptl_transmission_factor_min    ?                                             
_exptl_transmission_factor_max    ?                                             
_exptl_crystal_size_max           0.1 
_exptl_crystal_size_mid           0.05 
_exptl_crystal_size_min           0.05 
_exptl_absorpt_coefficient_mu     1.452
_shelx_estimated_absorpt_T_min    ? 
_shelx_estimated_absorpt_T_max    ? 
_exptl_absorpt_correction_type    'multi-scan' 
_exptl_absorpt_correction_T_min   0.58379 
_exptl_absorpt_correction_T_max   1.00000 
_exptl_absorpt_process_details
;
CrysAlisPro, Agilent Technologies,
Version 1.171.37.33 (release 27-03-2014 CrysAlis171 .NET)
(compiled Mar 27 2014,17:12:48)
Empirical absorption correction using spherical harmonics,
 implemented in SCALE3 ABSPACK scaling algorithm.
;
 
_exptl_special_details
;
 ?
;
 
_diffrn_ambient_temperature       100.0(1)
_diffrn_radiation_wavelength      1.54184
_diffrn_radiation_type            CuK\a
_diffrn_source                    'sealed X-ray tube'                       
_diffrn_measurement_device_type   'SuperNova, Dual, Cu at zero, Atlas' 
_diffrn_measurement_method        '\w scans' 
_diffrn_detector_area_resol_mean  10.5594 
_diffrn_reflns_number             18677
_diffrn_reflns_av_unetI/netI      0.0387
_diffrn_reflns_av_R_equivalents   0.0569
_diffrn_reflns_limit_h_min        -20
_diffrn_reflns_limit_h_max        21
_diffrn_reflns_limit_k_min        -12
_diffrn_reflns_limit_k_max        21
_diffrn_reflns_limit_l_min        -34
_diffrn_reflns_limit_l_max        34
_diffrn_reflns_theta_min          3.827
_diffrn_reflns_theta_max          73.556
_diffrn_reflns_theta_full         67.684
_diffrn_measured_fraction_theta_max   0.985
_diffrn_measured_fraction_theta_full  0.999
_diffrn_reflns_Laue_measured_fraction_max    0.985
_diffrn_reflns_Laue_measured_fraction_full   0.999
_diffrn_reflns_point_group_measured_fraction_max   0.985
_diffrn_reflns_point_group_measured_fraction_full  0.999
_reflns_number_total              4709
_reflns_number_gt                 3040
_reflns_threshold_expression      'I > 2\s(I)'
_reflns_Friedel_coverage          0.000
_reflns_Friedel_fraction_max      .
_reflns_Friedel_fraction_full     .
 
_reflns_special_details
;
 Data were apparently pre-merged, so _diffrn_reflns_number
 etc. will have to be added later.
 
 Reflections were merged by SHELXL according to the crystal
 class for the calculation of statistics and refinement.
 
 _reflns_Friedel_fraction is defined as the number of unique
 Friedel pairs measured divided by the number that would be
 possible theoretically, ignoring centric projections and
 systematic absences.
;
 
_computing_data_collection
;
CrysAlisPro, Agilent Technologies,
Version 1.171.37.33 (release 27-03-2014 CrysAlis171 .NET)
(compiled Mar 27 2014,17:12:48)
;
_computing_cell_refinement
;
CrysAlisPro, Agilent Technologies,
Version 1.171.37.33 (release 27-03-2014 CrysAlis171 .NET)
(compiled Mar 27 2014,17:12:48)
;
_computing_data_reduction
;
CrysAlisPro, Agilent Technologies,
Version 1.171.37.33 (release 27-03-2014 CrysAlis171 .NET)
(compiled Mar 27 2014,17:12:48)
;
_computing_structure_solution     
;
SHELXL-2013 (Sheldrick G. M., 2013)
;
_computing_structure_refinement   
;
SHELXL-2013 (Sheldrick G. M., 2013)
;
_computing_molecular_graphics  
;
SHELXL-2013 (Sheldrick G. M., 2013)
;     

_computing_publication_material   
;
SHELXL-2013 (Sheldrick G. M., 2013)
;     
 
_refine_special_details
;
The hydrogen atoms on the aromatic rings were located at geometrically 
calculated positions and refined by riding. However, the hydrogen atoms for the 
coordinated molecules can not be found from the residual electron density peaks 
and the attempt of theoretical addition was not done.   
Large sections of the structure, 5591.9 cubic Angstrom or 62% of 
the unit cell volume, consist of solvent filled voids. The content 
of the voids is partially recognizable as highly disordered 
solvent molecules or featureless electron density. Attempts to include 
solvent molecules in the structural model were unsuccessful. The data 
were thus instead corrected for using back Fourier transform methods 
as implemented in the Squeeze algorithm of the Platon program package. 
Correction for unresolved electron density yielded 6171 electrons for 
the void volume. See the squeeze report appended to this cif file for details. 
The structures were then refined again using the data generated.
;

loop_
  _platon_squeeze_void_nr
  _platon_squeeze_void_average_x
  _platon_squeeze_void_average_y
  _platon_squeeze_void_average_z
  _platon_squeeze_void_volume
  _platon_squeeze_void_count_electrons
  _platon_squeeze_void_content
   1 -0.010 -0.005 -0.005     20799      6171 ' '
_platon_squeeze_details        
;
Spek, A. L. (2003). J. Appl. Cryst. 36, 7-13.
;
_refine_ls_structure_factor_coef  Fsqd
_refine_ls_matrix_type            full
_refine_ls_weighting_scheme       calc
_refine_ls_weighting_details
;
 w=1/[\s^2^(Fo^2^)+(0.0620P)^2^]
 where P=(Fo^2^+2Fc^2^)/3
;
_atom_sites_solution_primary      ?
_atom_sites_solution_secondary    ?
_atom_sites_solution_hydrogens    geom
_refine_ls_hydrogen_treatment     constr
_refine_ls_extinction_method      none
_refine_ls_extinction_coef        .
_refine_ls_number_reflns          4709
_refine_ls_number_parameters      174
_refine_ls_number_restraints      0
_refine_ls_R_factor_all           0.0648
_refine_ls_R_factor_gt            0.0488
_refine_ls_wR_factor_ref          0.1255
_refine_ls_wR_factor_gt           0.1206
_refine_ls_goodness_of_fit_ref    1.002
_refine_ls_restrained_S_all       1.002
_refine_ls_shift/su_max           0.000
_refine_ls_shift/su_mean          0.000

loop_
 _atom_site_label
 _atom_site_type_symbol
 _atom_site_fract_x
 _atom_site_fract_y
 _atom_site_fract_z
 _atom_site_U_iso_or_equiv
 _atom_site_adp_type
 _atom_site_occupancy
 _atom_site_site_symmetry_order  
 _atom_site_calc_flag
 _atom_site_refinement_flags_posn
 _atom_site_refinement_flags_adp
 _atom_site_refinement_flags_occupancy
 _atom_site_disorder_assembly
 _atom_site_disorder_group
Cu1 Cu 0.45944(2) 0.54056(2) 0.47032(2) 0.04549(16) Uani 1 2 d S T P . .
Cu2 Cu 0.67568(3) 0.7500 0.2500 0.04549(16) Uani 1 2 d S T P . .
O1 O 0.68368(11) 0.68158(12) 0.30319(7) 0.0564(5) Uani 1 1 d . . . . .
O2 O 0.80701(11) 0.66571(12) 0.29451(7) 0.0600(5) Uani 1 1 d . . . . .
O3 O 0.55194(11) 0.55585(12) 0.43463(7) 0.0587(5) Uani 1 1 d . . . . .
O4 O 0.62051(11) 0.48795(12) 0.48556(7) 0.0602(5) Uani 1 1 d . . . . .
O5 O 0.88040(15) 0.38040(15) 0.36115(13) 0.0770(10) Uani 1 2 d S T P . .
O6 O 0.55675(19) 0.7500 0.2500 0.1037(14) Uani 1 2 d S T P . .
O7 O 0.39026(15) 0.60974(15) 0.42657(15) 0.143(2) Uani 1 2 d S T P . .
C1 C 0.74515(16) 0.65254(16) 0.31353(10) 0.0505(7) Uani 1 1 d . . . . .
C2 C 0.74428(16) 0.59646(17) 0.35339(10) 0.0519(7) Uani 1 1 d . . . . .
C3 C 0.80946(17) 0.55882(18) 0.36568(11) 0.0576(8) Uani 1 1 d . . . . .
H3 H 0.8533 0.5661 0.3473 0.069 Uiso 1 1 calc R U . . .
C4 C 0.81114(16) 0.51129(17) 0.40416(11) 0.0551(7) Uani 1 1 d . . . . .
C5 C 0.74671(17) 0.50125(16) 0.43051(11) 0.0528(7) Uani 1 1 d . . . . .
H5 H 0.7477 0.4690 0.4574 0.063 Uiso 1 1 calc R U . . .
C6 C 0.67994(16) 0.53741(16) 0.41861(10) 0.0509(6) Uani 1 1 d . . . . .
C7 C 0.67964(16) 0.58489(16) 0.37951(10) 0.0512(7) Uani 1 1 d . . . . .
H7 H 0.6349 0.6096 0.3706 0.061 Uiso 1 1 calc R U . . .
C8 C 0.61205(17) 0.52596(16) 0.44866(10) 0.0528(7) Uani 1 1 d . . . . .
C9 C 0.88230(16) 0.47643(17) 0.42127(10) 0.0545(7) Uani 1 1 d . . . . .
C10 C 0.91578(17) 0.50977(17) 0.45953(11) 0.0565(7) Uani 1 1 d . . . . .
H10 H 0.8938 0.5532 0.4730 0.068 Uiso 1 1 calc R U . . .
C11 C 0.98166(18) 0.48166(18) 0.47946(14) 0.0522(10) Uani 1 2 d S T P . .
C12 C 0.91305(18) 0.41305(18) 0.40143(16) 0.0575(10) Uani 1 2 d S T P . .
C13 C 0.8254(3) 0.3254(3) 0.3711(3) 0.132(3) Uani 1 2 d S T P . .
H13A H 0.8478 0.2850 0.3898 0.197 Uiso 0.5 1 calc R U P . .
H13B H 0.8059 0.3053 0.3411 0.197 Uiso 1 2 calc R U P . .
H13C H 0.7845 0.3480 0.3893 0.197 Uiso 0.5 1 calc R U P . .
 
loop_
 _atom_site_aniso_label
 _atom_site_aniso_U_11
 _atom_site_aniso_U_22
 _atom_site_aniso_U_33
 _atom_site_aniso_U_23
 _atom_site_aniso_U_13
 _atom_site_aniso_U_12
Cu1 0.0463(2) 0.0463(2) 0.0438(3) 0.00565(16) -0.00565(16) 0.0128(2)
Cu2 0.0377(3) 0.0580(4) 0.0407(3) 0.0030(3) 0.000 0.000
O1 0.0477(12) 0.0672(13) 0.0543(10) 0.0149(10) 0.0065(9) 0.0103(9)
O2 0.0538(13) 0.0706(14) 0.0558(11) 0.0143(10) 0.0038(10) 0.0117(10)
O3 0.0506(12) 0.0676(14) 0.0580(11) 0.0125(10) 0.0027(9) 0.0106(10)
O4 0.0497(12) 0.0725(14) 0.0585(11) 0.0166(11) 0.0028(9) 0.0120(10)
O5 0.0752(14) 0.0752(14) 0.081(2) -0.0139(15) -0.0139(15) 0.0180(18)
O6 0.0399(17) 0.128(4) 0.143(4) 0.025(3) 0.000 0.000
O7 0.176(4) 0.176(4) 0.077(2) 0.0224(14) -0.0224(14) 0.127(4)
C1 0.0519(16) 0.0560(16) 0.0437(13) -0.0008(12) 0.0037(13) 0.0093(13)
C2 0.0493(16) 0.0573(17) 0.0491(14) 0.0026(13) 0.0023(13) 0.0083(13)
C3 0.0536(17) 0.065(2) 0.0541(16) 0.0069(14) 0.0083(14) 0.0153(14)
C4 0.0486(16) 0.0583(18) 0.0584(17) -0.0014(14) -0.0004(14) 0.0137(13)
C5 0.0542(16) 0.0509(16) 0.0534(15) 0.0037(13) -0.0035(14) 0.0105(13)
C6 0.0486(16) 0.0509(16) 0.0532(15) 0.0056(13) -0.0001(12) 0.0018(13)
C7 0.0449(15) 0.0556(17) 0.0530(15) 0.0002(13) -0.0064(13) 0.0094(13)
C8 0.0540(17) 0.0473(16) 0.0571(15) 0.0009(13) -0.0007(14) 0.0090(13)
C9 0.0509(16) 0.0564(18) 0.0561(16) 0.0047(14) 0.0037(13) 0.0167(13)
C10 0.0530(17) 0.0537(17) 0.0628(17) -0.0065(14) 0.0022(14) 0.0225(13)
C11 0.0499(14) 0.0499(14) 0.057(2) -0.0025(14) -0.0025(14) 0.0163(17)
C12 0.0573(15) 0.0573(15) 0.058(2) -0.0004(15) -0.0004(15) 0.009(2)
C13 0.107(3) 0.107(3) 0.180(8) -0.034(4) -0.034(4) -0.023(4)
 
_geom_special_details
;
 All esds (except the esd in the dihedral angle between two l.s. planes)
 are estimated using the full covariance matrix.  The cell esds are taken
 into account individually in the estimation of esds in distances, angles
 and torsion angles; correlations between esds in cell parameters are only
 used when they are defined by crystal symmetry.  An approximate (isotropic)
 treatment of cell esds is used for estimating esds involving l.s. planes.
;
 
loop_
 _geom_bond_atom_site_label_1
 _geom_bond_atom_site_label_2
 _geom_bond_distance
 _geom_bond_site_symmetry_2
 _geom_bond_publ_flag
Cu1 O3 1.957(2) 15_665 ?
Cu1 O3 1.957(2) . ?
Cu1 O4 1.962(2) 7_556 ?
Cu1 O4 1.962(2) 9_666 ?
Cu1 O7 2.141(3) . ?
Cu1 Cu1 2.6465(10) 9_666 ?
Cu2 O1 1.9374(19) . ?
Cu2 O1 1.9374(19) 5_565 ?
Cu2 O2 1.985(2) 3_665 ?
Cu2 O2 1.985(2) 6_655 ?
Cu2 O6 2.132(3) . ?
Cu2 Cu2 2.6645(11) 3_665 ?
O1 C1 1.253(3) . ?
O2 C1 1.253(3) . ?
O2 Cu2 1.985(2) 3_665 ?
O3 C8 1.266(3) . ?
O4 C8 1.249(3) . ?
O4 Cu1 1.962(2) 9_666 ?
O5 C12 1.401(5) . ?
O5 C13 1.423(8) . ?
C1 C2 1.504(4) . ?
C2 C7 1.387(4) . ?
C2 C3 1.393(4) . ?
C3 C4 1.376(4) . ?
C4 C5 1.383(4) . ?
C4 C9 1.499(4) . ?
C5 C6 1.401(4) . ?
C6 C7 1.389(4) . ?
C6 C8 1.495(4) . ?
C9 C10 1.367(4) . ?
C9 C12 1.380(4) . ?
C10 C11 1.401(4) . ?
C11 C10 1.401(4) 16_655 ?
C11 C11 1.481(8) 9_766 ?
C12 C9 1.380(4) 16_655 ?
 
loop_
 _geom_angle_atom_site_label_1
 _geom_angle_atom_site_label_2
 _geom_angle_atom_site_label_3
 _geom_angle
 _geom_angle_site_symmetry_1
 _geom_angle_site_symmetry_3
 _geom_angle_publ_flag
O3 Cu1 O3 88.59(13) 15_665 . ?
O3 Cu1 O4 168.17(8) 15_665 7_556 ?
O3 Cu1 O4 90.00(9) . 7_556 ?
O3 Cu1 O4 90.00(9) 15_665 9_666 ?
O3 Cu1 O4 168.17(8) . 9_666 ?
O4 Cu1 O4 88.98(13) 7_556 9_666 ?
O3 Cu1 O7 96.68(10) 15_665 . ?
O3 Cu1 O7 96.67(10) . . ?
O4 Cu1 O7 95.15(10) 7_556 . ?
O4 Cu1 O7 95.15(10) 9_666 . ?
O3 Cu1 Cu1 86.18(6) 15_665 9_666 ?
O3 Cu1 Cu1 86.18(6) . 9_666 ?
O4 Cu1 Cu1 82.01(6) 7_556 9_666 ?
O4 Cu1 Cu1 82.01(6) 9_666 9_666 ?
O7 Cu1 Cu1 175.99(12) . 9_666 ?
O1 Cu2 O1 171.51(12) . 5_565 ?
O1 Cu2 O2 89.17(9) . 3_665 ?
O1 Cu2 O2 89.51(9) 5_565 3_665 ?
O1 Cu2 O2 89.50(9) . 6_655 ?
O1 Cu2 O2 89.17(9) 5_565 6_655 ?
O2 Cu2 O2 162.01(12) 3_665 6_655 ?
O1 Cu2 O6 94.25(6) . . ?
O1 Cu2 O6 94.25(6) 5_565 . ?
O2 Cu2 O6 99.00(6) 3_665 . ?
O2 Cu2 O6 99.00(6) 6_655 . ?
O1 Cu2 Cu2 85.75(6) . 3_665 ?
O1 Cu2 Cu2 85.75(6) 5_565 3_665 ?
O2 Cu2 Cu2 81.00(6) 3_665 3_665 ?
O2 Cu2 Cu2 81.00(6) 6_655 3_665 ?
O6 Cu2 Cu2 180.0 . 3_665 ?
C1 O1 Cu2 120.44(19) . . ?
C1 O2 Cu2 123.36(19) . 3_665 ?
C8 O3 Cu1 120.19(19) . . ?
C8 O4 Cu1 125.2(2) . 9_666 ?
C12 O5 C13 114.9(5) . . ?
O1 C1 O2 127.0(3) . . ?
O1 C1 C2 116.2(3) . . ?
O2 C1 C2 116.9(3) . . ?
C7 C2 C3 119.8(3) . . ?
C7 C2 C1 120.1(3) . . ?
C3 C2 C1 120.0(3) . . ?
C4 C3 C2 120.9(3) . . ?
C3 C4 C5 118.8(3) . . ?
C3 C4 C9 121.9(3) . . ?
C5 C4 C9 119.0(3) . . ?
C4 C5 C6 121.7(3) . . ?
C7 C6 C5 118.4(3) . . ?
C7 C6 C8 121.8(3) . . ?
C5 C6 C8 119.8(3) . . ?
C2 C7 C6 120.4(3) . . ?
O4 C8 O3 126.3(3) . . ?
O4 C8 C6 116.4(3) . . ?
O3 C8 C6 117.4(3) . . ?
C10 C9 C12 120.1(3) . . ?
C10 C9 C4 116.3(3) . . ?
C12 C9 C4 123.6(3) . . ?
C9 C10 C11 121.8(3) . . ?
C10 C11 C10 116.6(4) . 16_655 ?
C10 C11 C11 121.70(19) . 9_766 ?
C10 C11 C11 121.69(19) 16_655 9_766 ?
C9 C12 C9 119.6(4) 16_655 . ?
C9 C12 O5 120.2(2) 16_655 . ?
C9 C12 O5 120.2(2) . . ?
 
_refine_diff_density_max    1.756
_refine_diff_density_min   -0.348
_refine_diff_density_rms    0.057

_shelxl_version_number 2013-2

_shelx_res_file
;
REM reset to P42/nnm #134
REM <HKL>D:/DATA/HMC/PJD/14100913/struct/olex2_14100913/14100913.hkl</HKL>
REM  14100913 in P42/nnm #134
REM R1 =  0.1140 for   3052 Fo > 4sig(Fo)  and  0.1498 for all   4709 data
REM    176 parameters refined using      0 restraints
REM Highest difference peak  1.967,  deepest hole -0.739,  1-sigma level  0.258
REM The information below was added by Olex2.
REM
REM R1 = 0.1140 for 3052 Fo > 4sig(Fo) and n/a for all 19558 data
REM n/a parameters refined using n/a restraints
REM Highest difference peak 1.97, deepest hole -0.74
REM Mean Shift 0.086, Max Shift 0.805.
REM +++ Tabular Listing of Refinement Information +++
REM R1_all = n/a
REM R1_gt = 0.1140
REM wR_ref = 0.3554
REM GOOF = 1.293
REM Shift_max = 0.805
REM Shift_mean = 0.086
REM Reflections_all = 19558
REM Reflections_gt = 3052
REM Parameters = n/a
REM Hole = 1.97
REM Peak = -0.74
REM Flack = n/a
REM  14100913 in P42/nnm #134
REM R1 =  0.1118 for    3052 Fo > 4sig(Fo)  and  0.1476 for all    4709 data
REM    173 parameters refined using      0 restraints
REM Highest difference peak  1.958,  deepest hole -0.653,  1-sigma level  0.255
REM  14100913 in P42/nnm #134
REM R1 =  0.1118 for    3052 Fo > 4sig(Fo)  and  0.1476 for all    4709 data
REM    173 parameters refined using      0 restraints
REM Highest difference peak  1.957,  deepest hole -0.654,  1-sigma level  0.255
REM  14100913 in P42/nnm #134
REM R1 =  0.1118 for    3052 Fo > 4sig(Fo)  and  0.1476 for all    4709 data
REM    173 parameters refined using      0 restraints
REM Highest difference peak  1.957,  deepest hole -0.654,  1-sigma level  0.255
REM  14100913 in P42/nnm #134
REM R1 =  0.1117 for    3052 Fo > 4sig(Fo)  and  0.1475 for all    4709 data
REM    174 parameters refined using      0 restraints
REM Highest difference peak  1.955,  deepest hole -0.713,  1-sigma level  0.256
TITL 14100913 in P42/nnm #134
CELL 1.54184 17.9257 17.9257 28.0627 90.000 90.000 90.000
ZERR 16.0000 0.0003 0.0003 0.0007 0.000 0.000 0.000
LATT 1
SYMM 0.5-Y, X, 0.5+Z
SYMM 0.5-X, 0.5-Y, Z
SYMM Y, 0.5-X, 0.5+Z
SYMM X, 0.5-Y, 0.5-Z
SYMM 0.5-X, Y, 0.5-Z
SYMM Y, X, -Z
SYMM 0.5-Y, 0.5-X, -Z
SFAC C H CU O
UNIT 184 120 16 88
MERG 2
FMAP 2
GRID
PLAN 20
TEMP -100
BOND
L.S. 20
ACTA
WGHT    0.062000
FVAR       4.88734
CU1   3    0.459436    0.540564    0.470322    10.50000    0.04633    0.04633 =
         0.04381    0.00565   -0.00565    0.01280
CU2   3    0.675677    0.750000    0.250000    10.50000    0.03774    0.05798 =
         0.04075    0.00301    0.00000    0.00000
O1    4    0.683681    0.681578    0.303195    11.00000    0.04767    0.06720 =
         0.05430    0.01491    0.00650    0.01034
O2    4    0.807011    0.665707    0.294508    11.00000    0.05376    0.07061 =
         0.05576    0.01427    0.00384    0.01173
O3    4    0.551943    0.555852    0.434631    11.00000    0.05063    0.06759 =
         0.05802    0.01253    0.00272    0.01063
O4    4    0.620506    0.487949    0.485557    11.00000    0.04973    0.07250 =
         0.05846    0.01663    0.00275    0.01200
O5    4    0.880398    0.380398    0.361149    10.50000    0.07517    0.07517 =
         0.08063   -0.01395   -0.01395    0.01802
O6    4    0.556748    0.750000    0.250000    10.50000    0.03988    0.12827 =
         0.14309    0.02488    0.00000    0.00000
O7    4    0.390258    0.609742    0.426574    10.50000    0.17555    0.17555 =
         0.07717    0.02236   -0.02236    0.12663
C1    1    0.745146    0.652537    0.313532    11.00000    0.05192    0.05595 =
         0.04369   -0.00081    0.00366    0.00931
C2    1    0.744285    0.596463    0.353386    11.00000    0.04926    0.05735 =
         0.04914    0.00256    0.00226    0.00829
C3    1    0.809455    0.558822    0.365684    11.00000    0.05356    0.06529 =
         0.05406    0.00688    0.00831    0.01531
AFIX  43
H3    2    0.853326    0.566060    0.347264    11.00000   -1.20000
AFIX   0
C4    1    0.811144    0.511287    0.404163    11.00000    0.04864    0.05826 =
         0.05841   -0.00135   -0.00045    0.01366
C5    1    0.746706    0.501251    0.430507    11.00000    0.05417    0.05092 =
         0.05337    0.00368   -0.00352    0.01052
AFIX  43
H5    2    0.747734    0.469002    0.457363    11.00000   -1.20000
AFIX   0
C6    1    0.679940    0.537414    0.418614    11.00000    0.04857    0.05085 =
         0.05321    0.00560   -0.00013    0.00179
C7    1    0.679642    0.584886    0.379514    11.00000    0.04486    0.05561 =
         0.05300    0.00020   -0.00640    0.00941
AFIX  43
H7    2    0.634877    0.609589    0.370606    11.00000   -1.20000
AFIX   0
C8    1    0.612055    0.525963    0.448657    11.00000    0.05396    0.04725 =
         0.05708    0.00092   -0.00073    0.00904
C9    1    0.882304    0.476432    0.421274    11.00000    0.05093    0.05638 =
         0.05608    0.00470    0.00370    0.01666
C10   1    0.915775    0.509770    0.459533    11.00000    0.05302    0.05369 =
         0.06283   -0.00646    0.00222    0.02253
AFIX  43
H10   2    0.893751    0.553155    0.472953    11.00000   -1.20000
AFIX   0
C11   1    0.981661    0.481661    0.479463    10.50000    0.04989    0.04989 =
         0.05674   -0.00249   -0.00249    0.01634
C12   1    0.913050    0.413050    0.401429    10.50000    0.05730    0.05730 =
         0.05778   -0.00035   -0.00035    0.00866
C13   1    0.825369    0.325369    0.371099    10.50000    0.10716    0.10716 =
         0.18039   -0.03397   -0.03397   -0.02297
AFIX 137
H13A  2    0.847763    0.284969    0.389778    10.50000   -1.50000
H13B  2    0.805911    0.305251    0.341100    10.50000   -1.50000
H13C  2    0.784526    0.347981    0.389272    10.50000   -1.50000
AFIX   0
HKLF 4

REM  14100913 in P42/nnm #134
REM R1 =  0.0488 for    3040 Fo > 4sig(Fo)  and  0.0648 for all    4709 data
REM    174 parameters refined using      0 restraints

END

WGHT      0.0845      0.0000

REM Highest difference peak  1.756,  deepest hole -0.348,  1-sigma level  0.057
Q1    1   1.0389  0.5389  0.4710  10.50000  0.05    1.76
Q2    1   0.3384  0.5585  0.4089  11.00000  0.05    0.53
Q3    1   0.9420  0.5542  0.4342  11.00000  0.05    0.38
Q4    1   0.8726  0.4846  0.4876  11.00000  0.05    0.28
Q5    1   0.8216  0.6818  0.2944  11.00000  0.05    0.25
Q6    1   0.6169  0.4722  0.4186  11.00000  0.05    0.24
Q7    1   0.7500  0.2500  0.3932  10.25000  0.05    0.23
Q8    1   0.5685  0.7086  0.2516  11.00000  0.05    0.23
Q9    1   0.7045  0.5646  0.3640  11.00000  0.05    0.23
Q10   1   0.7038  0.5058  0.4087  11.00000  0.05    0.22
Q11   1   0.5024  0.4976  0.4832  10.50000  0.05    0.22
Q12   1   1.0145  0.4855  0.5000  10.50000  0.05    0.22
Q13   1   0.5424  0.7315  0.2210  11.00000  0.05    0.22
Q14   1   0.7616  0.6751  0.3119  11.00000  0.05    0.22
Q15   1   0.8930  0.5414  0.4573  11.00000  0.05    0.21
Q16   1   0.6802  0.5412  0.3994  11.00000  0.05    0.21
Q17   1   0.6870  0.7049  0.2907  11.00000  0.05    0.21
Q18   1   0.6649  0.6808  0.3039  11.00000  0.05    0.20
Q19   1   0.8186  0.5416  0.4176  11.00000  0.05    0.20
Q20   1   0.8983  0.5289  0.4658  11.00000  0.05    0.20
;
_shelx_res_checksum   54412

_shelx_hkl_file
;
   0   2   0  713319    4277                                                      433718  -38.74    0.96  1.0000
   2   2   0 1449449    8448                                                     1483702    2.97   -1.23  1.0000
   1   3   0  461517    9630                                                     1851865  141.86    2.48  1.0000
   3   3   0 1612663    6673                                                     1488542  -10.37   -0.63  1.0000
   0   4   0 1155596   16666                                                     3434558  162.01    2.44  1.0000
   2   4   0   39562    1441                                                       28442   -6.35    0.78  1.0000
   4   4   0  408395    5492                                                      303438   18.36    0.18  1.0000
   1   5   0   90235    2683                                                       49565   16.25    1.44  1.0000
   3   5   0   68519    2780                                                      205231  -39.81    0.80  1.0000
   5   5   0  862743    9977                                                      818114   -5.04   -1.01  1.0000
   0   6   0  384753   11828                                                      416690    5.25   -0.81  1.0000
   2   6   0  769256    6321                                                     1004785  -26.09    0.19  1.0000
   4   6   0   66016    1929                                                       75760    3.82   -0.13  1.0000
   6   6   0  297323    6881                                                      314355   -3.18   -0.74  1.0000
   1   7   0  643980    6537                                                      357620   42.57   -0.06  1.0000
   3   7   0  173067    2248                                                      107672  -18.36    0.42  1.0000
   5   7   0    6310    1282                                                        9247   -3.48   -0.13  1.0000
   7   7   0  278069   18256                                                      444497   29.04    0.30  1.0000
   0   8   0  218916    8422                                                      134930   20.96   -0.53  1.0000
   2   8   0   79257    3409                                                       60211   -7.53    0.02  1.0000
   4   8   0  380621    8122                                                      426417   -7.51   -0.19  1.0000
   6   8   0   25214    2583                                                       25833    0.43   -0.45  1.0000
   8   8   0  423487   20386                                                      474694    7.96   -0.28  1.0000
   1   9   0   98393    5710                                                      104289    1.91    0.93  1.0000
   3   9   0   51138    2781                                                       48309   -1.33    0.28  1.0000
   5   9   0  523647    9007                                                      455207  -10.21    0.48  1.0000
   7   9   0  130634    7947                                                      126786   -1.12   -0.22  1.0000
   9   9   0  274473    7444                                                      268755   -1.15    0.15  1.0000
   0  10   0  167453   10847                                                      182971   -3.84   -0.56  1.0000
   2  10   0   65820    3380                                                       47913    7.86   -0.27  1.0000
   4  10   0   50051    4645                                                       62227   -5.35   -0.28  1.0000
   6  10   0   13964    2927                                                       21391   -5.75   -1.27  1.0000
   8  10   0  244367    5292                                                      274707    6.22   -0.86  1.0000
  10  10   0  149072    4878                                                      147917   -0.32    0.30  1.0000
   1  11   0  421587    9665                                                      451216    4.67    0.11  1.0000
   3  11   0   44686    4859                                                       58225    6.23    0.22  1.0000
   5  11   0   42515    4178                                                       41474   -0.52   -0.36  1.0000
   7  11   0   17312    1936                                                       22679    3.98   -0.35  1.0000
   9  11   0   36537    2301                                                       38551    1.09   -0.52  1.0000
  11  11   0    2349    2187                                                        6699    1.04   -8.88  1.0000
   0  12   0   44830    5240                                                       62302    7.89    0.36  1.0000
   2  12   0  857574   16712                                                      812927    5.09   -0.23  1.0000
   4  12   0   18206    2326                                                       17572    0.51   -0.37  1.0000
   6  12   0    2258    1281                                                        4933   -4.73    0.00  1.0000
   8  12   0   12889    1557                                                       16194    2.84    0.35  1.0000
  10  12   0   48474    2890                                                       33537   -7.77    1.15  1.0000
   1  13   0  268388    3844                                                      239433    5.98    0.40  1.0000
   3  13   0   69613    2671                                                       72183    0.99    0.50  1.0000
   5  13   0     273    1257                                                         555   -1.55    0.90  1.0000
   7  13   0   23622    1998                                                       22758    0.63   -1.02  1.0000
   9  13   0    1688    1764                                                        5958   -6.62   -3.83  1.0000
  11  13   0   11905    2349                                                       12553    0.62   -0.43  1.0000
  13  13   0  123865    6441                                                      124598   -0.22    0.18  1.0000
   0  14   0 1225388   13151                                                     1285328   -5.57   -0.03  1.0000
   2  14   0   35031    1635                                                       26474    5.09   -0.01  1.0000
   4  14   0   47183    2137                                                       47797   -0.32    0.55  1.0000
   6  14   0   33730    2323                                                       30153    2.09    0.48  1.0000
   8  14   0   21655    2214                                                       24974    2.28   -0.91  1.0000
  10  14   0   39485    3086                                                       38714   -0.53    1.40  1.0000
  12  14   0     985    1879                                                           0   -6.50   -0.66  1.0000
  14  14   0  115179    5510                                                      112414   -0.87    0.26  1.0000
   1  15   0  131394    3404                                                      146077    4.12   -0.55  1.0000
   3  15   0    1966    1350                                                        3599   -3.30    0.04  1.0000
   5  15   0    4848    1639                                                        5214   -0.57    0.57  1.0000
   7  15   0     125    2216                                                          76   -0.28    1.24  1.0000
   9  15   0   16342    2348                                                       12774    3.12   -0.58  1.0000
  11  15   0   30873    2636                                                       30609    0.14    0.35  1.0000
  13  15   0    2670    1540                                                        3007    0.69   -0.45  1.0000
  15  15   0    8558    1878                                                        3615    6.75    0.10  1.0000
   0  16   0  136047    5161                                                      133251   -0.79   -1.18  1.0000
   2  16   0    5847    1453                                                        4404    2.03    0.88  1.0000
   4  16   0     415    1938                                                        1564   -0.96   -5.36  1.0000
   6  16   0   25073    2989                                                       25416    0.22    0.10  1.0000
   8  16   0    1054    2021                                                        1178   -0.39   -0.05  1.0000
  10  16   0    6968    1846                                                        3713   -4.80    0.84  1.0000
  12  16   0   43515    2598                                                       41014   -1.39    1.69  1.0000
  14  16   0      58    1165                                                         491   -3.05    0.22  1.0000
   1  17   0   23270    2079                                                       30636   -4.69    0.13  1.0000
   3  17   0   33028    2315                                                       32183    0.47    0.63  1.0000
   5  17   0    2367    2112                                                        3079    0.30   -4.09  1.0000
   7  17   0  103395    4549                                                      104640   -0.40   -0.11  1.0000
   9  17   0     186    1771                                                        4737    4.92  -10.40  1.0000
  11  17   0     488    1989                                                        2281   -5.20   -1.24  1.0000
  13  17   0    5678    1230                                                        4252    2.11    0.06  1.0000
   0  18   0    3478    1796                                                        2467    1.94   -0.17  1.0000
   2  18   0    3699    1591                                                        4558   -1.39    0.40  1.0000
   4  18   0   30314    2998                                                       33538    1.85    0.71  1.0000
   6  18   0   26068    2698                                                       27291   -0.80    0.84  1.0000
   8  18   0    3365    1725                                                        2486   -1.62   -1.35  1.0000
  10  18   0    2826    1330                                                        1696    2.53   -0.76  1.0000
  12  18   0    1855    1095                                                        1645    0.63   -1.63  1.0000
   1  19   0     172    1389                                                         401    2.06   -2.96  1.0000
   3  19   0    1256    1707                                                        1189    0.21    0.77  1.0000
   5  19   0   79803    3744                                                       86014   -2.26    0.22  1.0000
   7  19   0     381    1496                                                           0    4.04    0.49  1.0000
   9  19   0    3265    1289                                                        2799    0.88    0.08  1.0000
  11  19   0    2690    1819                                                        3856    2.12    0.31  1.0000
   0  20   0      42    2167                                                         141    3.78   -0.30  1.0000
   2  20   0     218    1633                                                         316    0.75   -0.65  1.0000
   4  20   0     953    1649                                                        5603    8.77   -2.67  1.0000
   6  20   0    5971    1351                                                        2021   -7.09    0.80  1.0000
   8  20   0    3082    1406                                                         589    6.45    1.14  1.0000
   1  21   0     685    1280                                                        1050   -1.14    1.09  1.0000
   3  21   0   10163    2285                                                       10981   -0.83    0.06  1.0000
   5  21   0    1270    1894                                                           0    7.42   -0.16  1.0000
   1   1   1 1436336    6431                                                     1364696    6.28    1.20  1.0000
   1   2   1  321552     780                                                       52866  -70.25   -2.14  1.0000
   2   2   1  161079    1771                                                       37314  -43.34    0.46  1.0000
   0   3   1  270233     859                                                        3274 -120.13    0.10  1.0000
   1   3   1  285051    2679                                                      459723  -30.04    1.69  1.0000
   2   3   1   82075    2574                                                      461907  -81.85   -2.80  1.0000
   3   3   1   14929    1697                                                       15793    0.03   -5.13  1.0000
   1   4   1    8763     909                                                       16281  -38.49   16.29  1.0000
   2   4   1   18725     625                                                        3302   16.62    3.85  1.0000
   3   4   1    3149     727                                                        7572   -6.09   -2.88  1.0000
   4   4   1    1527    1078                                                        2022   -1.71    3.31  1.0000
   0   5   1  735482    8647                                                      993947   29.01    0.77  1.0000
   1   5   1      58    1179                                                       22369   29.22   -9.91  1.0000
   2   5   1    4786     768                                                       20450  -15.48    1.87  1.0000
   3   5   1     823     610                                                         854  -10.57   -3.00  1.0000
   4   5   1    2569     675                                                         710   -4.97   -0.70  1.0000
   5   5   1  115786    2591                                                       92917   -7.38    0.31  1.0000
   1   6   1  198249    4997                                                      384166  -36.24   -2.92  1.0000
   2   6   1    4486    1107                                                       13600  -10.40    0.48  1.0000
   3   6   1    4658     761                                                       12641    9.27   -0.24  1.0000
   4   6   1  102821    1726                                                      103452   -0.17   -0.67  1.0000
   5   6   1  111473    2062                                                      112808   -0.42    0.12  1.0000
   6   6   1  204609    4367                                                      241960   -8.24   -0.09  1.0000
   0   7   1  429023    6717                                                      424485    0.75   -0.79  1.0000
   1   7   1   38636    2093                                                       29964   -4.99   -3.86  1.0000
   2   7   1  463485    3475                                                      356514  -17.49    1.36  1.0000
   3   7   1     944     828                                                        1495    1.61    0.53  1.0000
   4   7   1   77419    2013                                                       94259   -5.92   -2.00  1.0000
   5   7   1    8817    1322                                                       18709    8.83    2.01  1.0000
   6   7   1   35966    1509                                                       29217   -3.91    0.61  1.0000
   7   7   1   55712    3659                                                       73203   -7.19   -0.11  1.0000
   1   8   1  644305    7206                                                      618534   -3.51    3.60  1.0000
   2   8   1   24458    1519                                                       10931   10.95   -1.58  1.0000
   3   8   1   34737    1667                                                       25705    5.39    1.57  1.0000
   4   8   1  112400    2921                                                       91639    6.76    0.56  1.0000
   5   8   1  156395    4052                                                      195510    9.72    0.31  1.0000
   6   8   1  174567    3915                                                      175168   -0.19    1.64  1.0000
   7   8   1      87    1538                                                         193    1.05   -1.06  1.0000
   8   8   1   30118    5396                                                       39209   -5.06   -0.64  1.0000
   0   9   1  537461   12289                                                      586871    6.85    0.73  1.0000
   1   9   1  304094    6807                                                      342733    7.10   -1.16  1.0000
   2   9   1   37786    2357                                                       50019   -6.06   -0.80  1.0000
   3   9   1  143632    3034                                                      125528   -5.12   -1.22  1.0000
   4   9   1   44372    2561                                                       47712    1.59    1.06  1.0000
   5   9   1     612    1444                                                        3667    7.49   -1.25  1.0000
   6   9   1    6026    1629                                                       10612    5.30   -0.37  1.0000
   7   9   1   81182    4826                                                       81945   -0.28    1.14  1.0000
   8   9   1   89439    5490                                                      102238   -4.31    1.17  1.0000
   9   9   1  152015    4202                                                      158743   -1.79    0.55  1.0000
   1  10   1   52936    2883                                                       56722   -1.61   -1.61  1.0000
   2  10   1   33146    2392                                                       32380    0.43    0.56  1.0000
   3  10   1   12808    2167                                                       14407    1.39   -2.10  1.0000
   4  10   1   69328    3196                                                       73462   -1.63    0.76  1.0000
   5  10   1   63506    3055                                                       67247    1.51    0.39  1.0000
   6  10   1  106996    3814                                                      109648   -0.85    0.35  1.0000
   7  10   1  139580    7005                                                      133958    1.59   -0.43  1.0000
   8  10   1    2173     994                                                        1674    1.16    0.28  1.0000
   9  10   1   26160    1219                                                       18269   -5.53   -0.31  1.0000
  10  10   1   30976    1947                                                       36064    2.83   -1.97  1.0000
   0  11   1   87087    4791                                                       95189   -2.75   -1.55  1.0000
   1  11   1  520721    7748                                                      462494   -8.65    0.14  1.0000
   2  11   1    5655    1657                                                        4159   -2.98    3.36  1.0000
   3  11   1  304327    6878                                                      286725   -3.36   -0.51  1.0000
   4  11   1   16399    2380                                                       17748    1.10   -1.07  1.0000
   5  11   1   41102    2959                                                       39969   -0.58   -0.10  1.0000
   6  11   1  146949    5783                                                      124907    6.24   -0.11  1.0000
   7  11   1   11089    1056                                                        9658    1.46    0.30  1.0000
   8  11   1   63410    1868                                                       63469    0.00    0.58  1.0000
   9  11   1   47934    1669                                                       43186    2.29    1.18  1.0000
  10  11   1    5859    1096                                                        5386    0.66    0.04  1.0000
  11  11   1    9958    1741                                                       11155   -1.23    0.09  1.0000
   1  12   1   27415    2210                                                       30817    1.98   -2.71  1.0000
   2  12   1     289    1946                                                        2109   -6.02    1.07  1.0000
   3  12   1     436    2127                                                        4346   -0.74   10.22  1.0000
   4  12   1   21344    1716                                                       19168    1.59    0.24  1.0000
   5  12   1   11840     970                                                       10939    1.33   -3.29  1.0000
   6  12   1    1299     894                                                        3100   -4.00   -1.25  1.0000
   7  12   1  163422    2779                                                      183069    4.94   -0.81  1.0000
   8  12   1     877     938                                                        1817    2.70    0.28  1.0000
   9  12   1   46364    1958                                                       52929   -2.97   -2.02  1.0000
  10  12   1   10193    1540                                                        7431   -3.26   -3.21  1.0000
  11  12   1    1147    1645                                                        3014    0.00    5.79  1.0000
  12  12   1   49701    4720                                                       55544    2.62   -2.64  1.0000
   0  13   1    6955    1190                                                        4966    2.86    2.15  1.0000
   1  13   1  221024    2780                                                      236364    3.35   -0.49  1.0000
   2  13   1    4562     873                                                        4390    0.26   -1.00  1.0000
   3  13   1   94266    2080                                                      107303    4.30   -0.97  1.0000
   4  13   1   23725    1016                                                       19298    3.09    1.84  1.0000
   5  13   1   28771    1339                                                       26622   -1.35    0.14  1.0000
   6  13   1   60819    1993                                                       68456    3.12    0.32  1.0000
   7  13   1   19785    1312                                                       15951    2.98    0.34  1.0000
   8  13   1   63369    2032                                                       62082    0.53    0.24  1.0000
   9  13   1   31597    1934                                                       34095   -1.40   -0.67  1.0000
  10  13   1    4592    1295                                                        4636    0.09   -1.82  1.0000
  11  13   1    7649    1503                                                        7420    0.18    1.58  1.0000
  12  13   1    2883    1326                                                        4322   -2.35    2.17  1.0000
  13  13   1   36144    3026                                                       40225   -1.91   -3.51  1.0000
   1  14   1   19999    1139                                                       20702    0.49    0.67  1.0000
   2  14   1     516     876                                                        1932    4.13    1.95  1.0000
   3  14   1    1407     828                                                        1428    1.32   -3.79  1.0000
   4  14   1     921     799                                                         394   -2.19   -0.10  1.0000
   5  14   1  108917    2476                                                      114577    1.73    0.85  1.0000
   6  14   1    1861    1138                                                        2572    1.61   -0.38  1.0000
   7  14   1   40914    1959                                                       37751    1.62    2.01  1.0000
   8  14   1    4246    1326                                                        3781   -0.94    1.36  1.0000
   9  14   1   31367    1842                                                       29757   -1.01    0.77  1.0000
  10  14   1    4397    1526                                                        6577    3.10   -0.70  1.0000
  11  14   1    6715    1471                                                        6817   -0.04   -1.38  1.0000
  12  14   1    9829    1429                                                        9361   -0.50    0.01  1.0000
  13  14   1     814    1108                                                         806   -0.31   -2.04  1.0000
  14  14   1    9379    1779                                                        9427    0.00   -2.01  1.0000
   0  15   1   78560    2619                                                       78152   -0.15    0.48  1.0000
   1  15   1   76037    1847                                                       76733    0.29   -1.70  1.0000
   2  15   1    9628    1018                                                       12141   -2.49   -0.49  1.0000
   3  15   1    7731     919                                                        4862   -3.85    0.56  1.0000
   4  15   1   23476    1638                                                       28023    2.95    0.17  1.0000
   5  15   1    3251    1366                                                        5752    3.88    0.83  1.0000
   6  15   1   35493    1837                                                       29954    3.18    0.38  1.0000
   7  15   1    2591    1332                                                        2290    0.74   -1.02  1.0000
   8  15   1   36405    2299                                                       35802   -0.30   -2.08  1.0000
   9  15   1   13810    1792                                                       14567   -0.69    1.24  1.0000
  10  15   1   10870    1574                                                       10252    0.72   -1.32  1.0000
  11  15   1    5817    1319                                                        4470    1.93    0.40  1.0000
  12  15   1    6460    1121                                                        6402   -0.09    0.55  1.0000
  13  15   1   13092    1399                                                       14543   -1.28   -0.09  1.0000
  14  15   1     274     963                                                        1235   -3.82   -1.03  1.0000
  15  15   1    4625    1346                                                        5869   -1.80    0.21  1.0000
   1  16   1   14296    1210                                                       13706    0.53    0.68  1.0000
   2  16   1     944    1024                                                        1878   -2.65   -0.22  1.0000
   3  16   1    2237     993                                                        1443   -2.03    0.81  1.0000
   4  16   1    6670    1485                                                        3360   -4.98    0.22  1.0000
   5  16   1   11553    1581                                                       10043    1.50    0.56  1.0000
   6  16   1   10100    1622                                                        8530   -1.92    1.52  1.0000
   7  16   1   25799    2080                                                       25682   -0.05   -1.92  1.0000
   8  16   1    9401    1608                                                       11006    1.55    1.11  1.0000
   9  16   1    3501    1399                                                        3207    0.52    0.68  1.0000
  10  16   1   11086    1461                                                        9367   -1.78    0.06  1.0000
  11  16   1    2980    1128                                                        1710   -2.76   -0.44  1.0000
  12  16   1    1057    1032                                                        1329    0.71    1.36  1.0000
  13  16   1    2549     993                                                        3087   -0.99    1.00  1.0000
  14  16   1     129     979                                                           0    2.34    0.30  1.0000
  15  16   1    1216    1068                                                        1072    0.48    0.86  1.0000
   0  17   1   17347    1713                                                       16904    0.36   -1.05  1.0000
   1  17   1    5193     964                                                        3637    2.44   -0.39  1.0000
   2  17   1    2853    1022                                                        4570   -2.98    0.74  1.0000
   3  17   1   10774    1408                                                        9914    0.92   -1.62  1.0000
   4  17   1    2403    1754                                                        5009   -3.84   -3.23  1.0000
   5  17   1      97    1458                                                        1286   -5.38    0.68  1.0000
   6  17   1     469    1348                                                         442   -2.43    2.61  1.0000
   7  17   1    3937    1456                                                        4483   -0.88    0.52  1.0000
   8  17   1    2703    1352                                                        2849    0.16   -2.82  1.0000
   9  17   1    3075    1362                                                        4247   -2.01   -0.23  1.0000
  10  17   1      57    1145                                                         706    3.90    0.94  1.0000
  11  17   1    2193    1432                                                        1720    1.20   -0.45  1.0000
  12  17   1    2286     975                                                        3610    2.51   -1.65  1.0000
  13  17   1    7153     929                                                        6134    1.31   -0.19  1.0000
  14  17   1     927    1488                                                        2297   -3.65    0.18  1.0000
   1  18   1    3130     922                                                        2601    0.98    1.46  1.0000
   2  18   1    4304    1175                                                        5117    1.15    1.08  1.0000
   3  18   1    6084    1212                                                        4983   -1.53   -1.39  1.0000
   4  18   1   25568    1975                                                       28588    1.90    0.36  1.0000
   5  18   1    1382    1336                                                        2472   -2.61    0.27  1.0000
   6  18   1   17655    1763                                                       18386    0.42    1.63  1.0000
   7  18   1    2754    1246                                                        1775   -2.18    0.62  1.0000
   8  18   1   18470    1644                                                       21267    2.07   -0.08  1.0000
   9  18   1     436    1089                                                        1570   -3.82   -0.99  1.0000
  10  18   1    7568    1289                                                        7727    0.21   -1.31  1.0000
  11  18   1    2230     929                                                        1918   -0.70   -0.47  1.0000
  12  18   1     174     915                                                         663    2.53    0.86  1.0000
   0  19   1   18322    2003                                                       22410   -2.90   -1.32  1.0000
   1  19   1    2617     999                                                        3058   -0.87    0.67  1.0000
   2  19   1    7669    1096                                                        9223    1.76    0.15  1.0000
   3  19   1    8982    1357                                                        6877    2.53   -1.37  1.0000
   4  19   1   10321    1448                                                       11241   -0.92    0.05  1.0000
   5  19   1     936    1213                                                        1600   -1.90   -0.87  1.0000
   6  19   1    4066    1196                                                        3933   -0.30    1.16  1.0000
   7  19   1     959    1067                                                         978    0.06    1.54  1.0000
   8  19   1    2938    1071                                                        2979   -0.01   -1.01  1.0000
   9  19   1     554    1016                                                        1006   -1.29    3.91  1.0000
  10  19   1    6356     894                                                        5507   -1.13   -0.89  1.0000
  11  19   1    6522    1376                                                        6089   -0.57   -0.46  1.0000
   1  20   1    9735    1266                                                        9182   -0.55   -1.08  1.0000
   2  20   1     167    1084                                                        1254    1.28    5.26  1.0000
   3  20   1   16862    1435                                                       16415    0.38   -0.41  1.0000
   4  20   1   27506    1570                                                       25666   -1.23    1.06  1.0000
   5  20   1    8707    1181                                                        8277   -0.59    1.54  1.0000
   6  20   1   12321    1193                                                       11825   -0.43   -1.80  1.0000
   7  20   1    1524     884                                                        2010   -1.14   -1.17  1.0000
   8  20   1   18945    1622                                                       17923   -0.78   -0.19  1.0000
   9  20   1     412    1211                                                         535    0.52    0.71  1.0000
   0  21   1    7273    1380                                                        6327   -1.18   -0.40  1.0000
   1  21   1    4259    1093                                                        3946    0.60   -1.05  1.0000
   2  21   1    7718    1484                                                        5639    2.62    0.81  1.0000
   3  21   1     630    1304                                                         350    1.29    0.85  1.0000
   4  21   1    2347    1339                                                        2700    0.72   -1.22  1.0000
   5  21   1     767    1285                                                         207    2.77    1.17  1.0000
   6  21   1    1094    1673                                                           0    6.87    0.48  1.0000
   1   1   2 5087929    7865                                                     2152513 -164.31    4.56  1.0000
   0   2   216962842   15325                                                     6303864 -334.72   -3.98  1.0000
   1   2   2 1001711    3589                                                      394646   77.58    0.55  1.0000
   2   2   2   16615    2344                                                       66520   26.85   -1.55  1.0000
   1   3   2  454951    3490                                                      394533    9.70   -1.76  1.0000
   2   3   2   95669    2008                                                       78475    6.38    4.85  1.0000
   3   3   2    2176    1603                                                          22   -7.89   -4.39  1.0000
   0   4   2  320457    4249                                                      392345   12.54    1.27  1.0000
   1   4   2  261504    2714                                                      300512   -7.60   -2.84  1.0000
   2   4   2   17929     801                                                       23711   -4.20   -3.50  1.0000
   3   4   2   21069     933                                                        7638   12.01    1.25  1.0000
   4   4   2   39283    1182                                                       11462  -19.58   -6.22  1.0000
   1   5   2    7302    1379                                                       45464  -26.56    1.42  1.0000
   2   5   2    6143     903                                                         768   21.69   -2.40  1.0000
   3   5   2  503855    4045                                                      656277   20.88    0.27  1.0000
   4   5   2   69204    1227                                                       26282   21.06   -2.21  1.0000
   5   5   2     298    1422                                                       17770   23.55    5.42  1.0000
   0   6   2   17029    2466                                                       37980  -13.22    3.76  1.0000
   1   6   2   23627    1172                                                       17540    4.40    2.04  1.0000
   2   6   2   70133    1725                                                       50538   -8.78   -6.59  1.0000
   3   6   2   86435    2085                                                       68426    6.77   -0.82  1.0000
   4   6   2  583304    3551                                                      445751   20.02   -0.28  1.0000
   5   6   2  120217    2005                                                      103602    5.22   -1.74  1.0000
   6   6   2    2717    1044                                                        3069    0.96   -4.54  1.0000
   1   7   2  303833    5033                                                      410342   18.61   -0.44  1.0000
   2   7   2   37628    1176                                                       14076  -15.75   -1.62  1.0000
   3   7   2  152115    3034                                                      167427   -3.95   -2.58  1.0000
   4   7   2    6155    1109                                                        5032    1.59   -0.69  1.0000
   5   7   2  514719    5261                                                      544962    4.36   -0.79  1.0000
   6   7   2   15998    1150                                                       10755   -4.79    1.47  1.0000
   7   7   2    6581    2077                                                       10660    4.60    0.42  1.0000
   0   8   2  257065    5812                                                      270027    2.63    1.70  1.0000
   1   8   2      68    1420                                                         394   -5.74   -0.08  1.0000
   2   8   2  379607    5218                                                      382168   -0.44    0.21  1.0000
   3   8   2   35493    2225                                                       30877    2.71   -1.54  1.0000
   4   8   2   95005    2832                                                       98061    0.94   -4.64  1.0000
   5   8   2     452    1315                                                         906   -0.65   -2.65  1.0000
   6   8   2   27890    1921                                                       26348    1.04   -0.63  1.0000
   7   8   2    5011    1674                                                        4714    0.44    0.05  1.0000
   8   8   2  376082   12603                                                      345430   -5.35    1.15  1.0000
   1   9   2     781    1422                                                        2663  -14.70    4.63  1.0000
   2   9   2    3799    1468                                                        2972   -1.50    0.79  1.0000
   3   9   2  327218    6085                                                      361487    6.09   -0.32  1.0000
   4   9   2    2869    1551                                                        2973    0.19   -0.28  1.0000
   5   9   2   97765    3261                                                       88065   -3.31   -0.10  1.0000
   6   9   2   63597    2705                                                       54289    4.01   -0.67  1.0000
   7   9   2  284323    6577                                                      257681   -5.27   -1.81  1.0000
   8   9   2    8620    3553                                                        9807   -1.29    0.03  1.0000
   9   9   2   68386    2963                                                       62272   -2.52    1.35  1.0000
   0  10   2    3914    2145                                                         532   -8.20    0.65  1.0000
   1  10   2   17842    1932                                                        8150    9.00    0.71  1.0000
   2  10   2  266878    5510                                                      271121   -0.87    0.76  1.0000
   3  10   2      98    1825                                                         559    2.71    1.45  1.0000
   4  10   2   40339    2473                                                       38838    0.87   -1.38  1.0000
   5  10   2   27880    2130                                                       23578   -2.80   -0.57  1.0000
   6  10   2    1080    1960                                                         303   -3.14   -0.96  1.0000
   7  10   2    1134    3213                                                        2606    3.50    0.96  1.0000
   8  10   2   63012    2150                                                       66951    1.60    0.73  1.0000
   9  10   2    4960     872                                                        4106    3.09    4.81  1.0000
  10  10   2   86607    3160                                                       91547    1.26    5.83  1.0000
   1  11   2  129899    4015                                                      139769   -2.74   -1.62  1.0000
   2  11   2    1708    1779                                                        2965   -2.75    0.90  1.0000
   3  11   2  181497    5544                                                      183779    0.57   -0.59  1.0000
   4  11   2    7439    1617                                                        5961    1.88    1.83  1.0000
   5  11   2   40154    2664                                                       38291   -0.96   -1.58  1.0000
   6  11   2   16065    2393                                                       15360    0.67   -1.37  1.0000
   7  11   2    7343    1055                                                        6431   -1.33    2.37  1.0000
   8  11   2   35048    1523                                                       30944    2.41   -1.24  1.0000
   9  11   2   28668    1560                                                       32431    2.16    1.96  1.0000
  10  11   2   14965    1380                                                       12654    2.11    2.40  1.0000
  11  11   2   40890    3001                                                       39107   -0.93    0.11  1.0000
   0  12   2  895893   17490                                                      900227   -0.44   -1.06  1.0000
   1  12   2   41017    3121                                                       51434   -5.05   -0.54  1.0000
   2  12   2    8146    2029                                                       12153   -4.07    2.36  1.0000
   3  12   2    8274    1723                                                        5369   -3.74    1.32  1.0000
   4  12   2  115674    3004                                                      106563    2.91   -1.38  1.0000
   5  12   2      67     776                                                         845   -7.64    1.08  1.0000
   6  12   2   16888    1076                                                       17061   -0.14    0.86  1.0000
   7  12   2    6899    1028                                                        7406   -0.62   -0.43  1.0000
   8  12   2   78477    2017                                                       83490    1.78    1.51  1.0000
   9  12   2    4762    1294                                                        4727    0.31   -2.25  1.0000
  10  12   2  115636    3237                                                      116161    0.14    0.40  1.0000
  11  12   2    2579    1204                                                        1024    4.32   -2.10  1.0000
  12  12   2    9242    3174                                                       16670    6.68    2.50  1.0000
   1  13   2  247479    3059                                                      252814    1.07    1.17  1.0000
   2  13   2    1396     920                                                        2481   -2.61    0.66  1.0000
   3  13   2   16692    1059                                                       16209    0.35    3.05  1.0000
   4  13   2   31033    1227                                                       32392   -0.81    1.16  1.0000
   5  13   2     809     810                                                        1982   -3.30    1.07  1.0000
   6  13   2    6515    1015                                                        6468    0.08   -0.33  1.0000
   7  13   2    1073    1060                                                        1645    1.60    0.96  1.0000
   8  13   2   10761    1265                                                       13505   -2.59   -0.25  1.0000
   9  13   2     957    1206                                                        2710   -4.34   -0.74  1.0000
  10  13   2   31858    1885                                                       32136   -0.16   -0.16  1.0000
  11  13   2   36592    1813                                                       31024    3.26    5.19  1.0000
  12  13   2     945    1513                                                        1195   -0.58    1.68  1.0000
  13  13   2    7236    1973                                                        7330   -0.05    1.64  1.0000
   0  14   2    6116    1293                                                        1784   -7.48   -0.31  1.0000
   1  14   2    6720     958                                                        9863    3.61   -0.98  1.0000
   2  14   2  457199    4011                                                      462143   -0.76    0.17  1.0000
   3  14   2    2532     848                                                        1693   -1.91   -0.12  1.0000
   4  14   2   17374    1191                                                       16259    0.90   -0.16  1.0000
   5  14   2    1502    1095                                                        2020    1.28    0.19  1.0000
   6  14   2     943    1229                                                         994   -0.12    0.69  1.0000
   7  14   2     616    1231                                                         391   -1.06    0.17  1.0000
   8  14   2     989    1267                                                        1824    1.79    2.08  1.0000
   9  14   2     592    1228                                                         512    0.35    0.44  1.0000
  10  14   2    4742    1360                                                        9254    4.95    4.40  1.0000
  11  14   2    1841    1316                                                         984    2.97   -2.26  1.0000
  12  14   2  141741    3925                                                      146011    1.16    0.33  1.0000
  13  14   2     291    1189                                                        1575   -1.96    5.07  1.0000
  14  14   2     326    1477                                                         428    4.65    4.56  1.0000
   1  15   2  117287    2190                                                      117853   -0.11   -1.48  1.0000
   2  15   2    8475     966                                                        7340    1.40   -1.09  1.0000
   3  15   2   10394    1060                                                        7759   -2.89   -1.20  1.0000
   4  15   2   24555    1464                                                       20653    2.73   -0.69  1.0000
   5  15   2    4889    1297                                                        4522    0.55    0.14  1.0000
   6  15   2    4328    1199                                                        3624    1.20   -0.50  1.0000
   7  15   2   46328    2217                                                       51806   -2.56   -0.49  1.0000
   8  15   2    4898    1319                                                        4394    0.76    0.65  1.0000
   9  15   2    3910    1430                                                        3830    0.47    4.04  1.0000
  10  15   2    1208    1309                                                        2354   -2.85    1.16  1.0000
  11  15   2    3050    1234                                                        2103   -1.95   -0.95  1.0000
  12  15   2    1727    1053                                                        2796    1.97   -2.43  1.0000
  13  15   2   42410    1862                                                       41894    0.33   -1.26  1.0000
  14  15   2      21     946                                                         537   -2.04    3.65  1.0000
  15  15   2    4625    1300                                                        4324   -0.53    0.65  1.0000
   0  16   2   81009    2838                                                       73138    2.91    1.24  1.0000
   1  16   2    2140    1016                                                        2104    0.11    0.46  1.0000
   2  16   2   12738    1112                                                       10729   -1.96    0.92  1.0000
   3  16   2     209    1135                                                         552    1.80    0.57  1.0000
   4  16   2    8624    1308                                                        6808   -2.18   -0.51  1.0000
   5  16   2    1366    1199                                                        1781    1.07   -0.72  1.0000
   6  16   2    7176    1333                                                        7738   -0.64   -0.87  1.0000
   7  16   2     246    1445                                                        1288    2.53   -3.61  1.0000
   8  16   2   23609    1988                                                       25906    1.34    2.66  1.0000
   9  16   2    1286    1337                                                        2054   -1.96    0.52  1.0000
  10  16   2   12989    1549                                                       13866    0.81   -0.44  1.0000
  11  16   2    3910    1430                                                        6497   -3.74    1.18  1.0000
  12  16   2     340    1063                                                         852    1.94    1.41  1.0000
  13  16   2    2240    1002                                                        2297   -0.07   -0.90  1.0000
  14  16   2   18974    1226                                                       20826    1.41   -1.71  1.0000
  15  16   2    1516    1058                                                        2545   -2.27   -0.97  1.0000
   1  17   2    5551    1016                                                        4567   -1.44    0.02  1.0000
   2  17   2   18075    1333                                                       16366   -1.36    0.49  1.0000
   3  17   2    5429    1342                                                        5769   -0.43   -0.46  1.0000
   4  17   2    3197    1455                                                        2443    1.48    0.14  1.0000
   5  17   2   81106    2886                                                       77360    1.38    0.26  1.0000
   6  17   2     811    1411                                                        1250    1.29    1.44  1.0000
   7  17   2     312    1343                                                        2520   -4.09   -5.41  1.0000
   8  17   2      53    1225                                                        1102   -5.39   -0.33  1.0000
   9  17   2   15483    1592                                                       17235   -1.39   -0.54  1.0000
  10  17   2    1045    1092                                                         808    0.83    0.38  1.0000
  11  17   2    2679    1047                                                        2646    0.04    1.57  1.0000
  12  17   2    8147    1026                                                        5666   -3.22    1.43  1.0000
  13  17   2    1135     847                                                        1456    0.92    0.22  1.0000
  14  17   2    1965    1626                                                        2411    0.97    0.42  1.0000
   0  18   2     584    1366                                                         926    1.29    0.45  1.0000
   1  18   2    9747    1161                                                       10940    1.23   -0.40  1.0000
   2  18   2     647    1057                                                         774    0.47    0.38  1.0000
   3  18   2     172    1139                                                         666   -1.81    2.30  1.0000
   4  18   2    4216    1395                                                        4764   -0.85    1.88  1.0000
   5  18   2    1230    1372                                                        1584    0.98    0.18  1.0000
   6  18   2   17698    1724                                                       19397    1.27    0.43  1.0000
   7  18   2    2765    1259                                                        2300    1.01    1.08  1.0000
   8  18   2   12275    1511                                                       14030   -1.43   -2.15  1.0000
   9  18   2    1160    1083                                                        1375   -0.63    0.02  1.0000
  10  18   2     150    1067                                                         687   -2.61    1.30  1.0000
  11  18   2     411     874                                                         503   -0.87   -1.66  1.0000
  12  18   2     277     953                                                         381   -0.85    2.43  1.0000
   1  19   2      98     982                                                          72    0.28   -0.88  1.0000
   2  19   2      47    1005                                                         641    2.01   -4.10  1.0000
   3  19   2   27978    1577                                                       28428   -0.27   -0.11  1.0000
   4  19   2     727    1200                                                        1494   -2.36    1.22  1.0000
   5  19   2    1199    1222                                                        3230   -4.61    0.68  1.0000
   6  19   2    2136    1179                                                        2706    1.20    0.37  1.0000
   7  19   2   41717    1908                                                       43441   -0.78   -1.15  1.0000
   8  19   2     868    1126                                                        2506    4.26   -0.95  1.0000
   9  19   2     515     978                                                        1048    1.74    1.78  1.0000
  10  19   2     577    1021                                                        1397    2.76    0.36  1.0000
  11  19   2       5    1679                                                           0    0.35    0.34  1.0000
   0  20   2     180    1474                                                           4   -1.96   -1.55  1.0000
   1  20   2    5542    1139                                                        5540    0.01   -0.49  1.0000
   2  20   2    1470    1107                                                        2299   -1.76    1.70  1.0000
   3  20   2     143    1265                                                         723   -3.09   -0.78  1.0000
   4  20   2   12900    1351                                                       14256    1.21    0.03  1.0000
   5  20   2    4607    1099                                                        5076    0.68    0.63  1.0000
   6  20   2    7040    1393                                                        9980   -3.37    1.38  1.0000
   7  20   2    1597    1311                                                        2285   -1.63    0.17  1.0000
   8  20   2     993    1123                                                         521   -1.70   -1.83  1.0000
   9  20   2    1733    1157                                                        1705    0.07    0.02  1.0000
   1  21   2    1068    1061                                                        1854   -2.17    1.20  1.0000
   2  21   2     240    1341                                                         779   -0.89   -2.75  1.0000
   3  21   2     662    1294                                                         790    0.13   -2.60  1.0000
   4  21   2      34    1317                                                           0   -1.21   -0.14  1.0000
   5  21   2   27058    2667                                                       26879    0.06    1.14  1.0000
   6  21   2       9    1545                                                           0    0.61    0.18  1.0000
   0   1   3 1666567     917                                                       24250  236.35    0.36  1.0000
   1   1   3 1612385    4854                                                      629902   99.24   -2.87  1.0000
   1   2   3 1888869    4284                                                      845264  -94.92   -8.29  1.0000
   2   2   3  455125    2680                                                      112147   70.75   -0.47  1.0000
   0   3   3 1738822    4972                                                     1435868  -25.16    3.69  1.0000
   1   3   3   37649    1629                                                       98872  -25.15    3.07  1.0000
   2   3   3   97934    3297                                                      187510  -24.97   -2.38  1.0000
   3   3   3   32563    4425                                                      176337   49.89    1.74  1.0000
   1   4   3   31088    1280                                                       31170    0.15    2.09  1.0000
   2   4   3    8631     537                                                        3795   15.18   -8.30  1.0000
   3   4   3      77    1285                                                        2305  -10.07   -5.25  1.0000
   4   4   3  442594    7413                                                      582456  -20.39    0.16  1.0000
   0   5   3  212605    6666                                                      961675  108.13    5.07  1.0000
   1   5   3    1026     638                                                         693  -10.24    6.47  1.0000
   2   5   3   90385    1974                                                       46870  -17.37   -4.48  1.0000
   3   5   3   16669     949                                                       19864    2.45    1.61  1.0000
   4   5   3   37308    1473                                                       43667    3.29   -1.14  1.0000
   5   5   3       5    2039                                                        4933  -14.18   -0.12  1.0000
   1   6   3  617257    3182                                                      486692  -18.30   -5.92  1.0000
   2   6   3    1421    1253                                                        5670   -7.92    0.65  1.0000
   3   6   3  134332    2937                                                      129639    1.33    0.63  1.0000
   4   6   3   92835    1818                                                       89887    0.99    0.90  1.0000
   5   6   3   27181    1545                                                       56509  -15.10    2.26  1.0000
   6   6   3  219896    3381                                                      140836   19.50    0.30  1.0000
   0   7   3 1636628   11791                                                     1743273    8.50    1.76  1.0000
   1   7   3     604    1159                                                        2143  -11.31    6.71  1.0000
   2   7   3    9285     905                                                        6464    4.35   -4.13  1.0000
   3   7   3   78199    2445                                                       69923   -3.16   -0.91  1.0000
   4   7   3  384433    4718                                                      384711    0.03    0.64  1.0000
   5   7   3     115    1031                                                         384    1.79    0.58  1.0000
   6   7   3   39888    1917                                                       52567    6.12   -1.89  1.0000
   7   7   3   23247    2769                                                       30147   -4.34   -2.13  1.0000
   1   8   3  229005    3996                                                      210095    4.35   -2.96  1.0000
   2   8   3   12190    1357                                                       13480   -1.23    1.29  1.0000
   3   8   3  399430    4994                                                      409703    1.70   -1.27  1.0000
   4   8   3  138394    3318                                                      159210   -5.62   -0.14  1.0000
   5   8   3   79226    2485                                                       82935    1.33    1.18  1.0000
   6   8   3   76742    2769                                                       67671    3.62   -1.75  1.0000
   7   8   3    2930    1894                                                        3703    1.41   -0.33  1.0000
   8   8   3   80789    9856                                                       82828   -0.71   -0.84  1.0000
   0   9   3   45777    2513                                                       14812   19.79    5.98  1.0000
   1   9   3   46621    2248                                                       52344    2.66    0.56  1.0000
   2   9   3  486851    6817                                                      456566   -4.56   -2.21  1.0000
   3   9   3   52513    2507                                                       36900   -7.75    0.65  1.0000
   4   9   3    3883    1969                                                        1664   -4.83    1.65  1.0000
   5   9   3   32148    2202                                                       27864   -2.58    0.33  1.0000
   6   9   3   38026    2993                                                       37605    0.24   -0.57  1.0000
   7   9   3   58142    4007                                                       61946   -1.60   -0.74  1.0000
   8   9   3   33698    3778                                                       41767   -4.31   -1.05  1.0000
   9   9   3   78571    3163                                                       69181    3.66   -1.62  1.0000
   1  10   3  245055    5567                                                      262914    3.69   -0.24  1.0000
   2  10   3   35893    2175                                                       31368    2.59   -0.64  1.0000
   3  10   3    8119    1618                                                        8006   -0.12   -0.79  1.0000
   4  10   3   98969    3906                                                      116850   -5.55   -2.98  1.0000
   5  10   3    5296    1512                                                        1054   -8.69    1.78  1.0000
   6  10   3    2613    1907                                                        1595    2.26    0.97  1.0000
   7  10   3   78783    3596                                                       68386   -4.02    0.35  1.0000
   8  10   3    3698    1054                                                        4799   -1.80    0.66  1.0000
   9  10   3    1243    1134                                                        3747   -5.29    1.67  1.0000
  10  10   3   20478    2301                                                       17367    2.47   -1.76  1.0000
   0  11   3   66808    4891                                                       59951   -2.95   -5.26  1.0000
   1  11   3  247525    6579                                                      264538    3.50    0.19  1.0000
   2  11   3   10928    1939                                                        9498    1.57   -1.82  1.0000
   3  11   3   80584    4159                                                       84979    1.57    0.60  1.0000
   4  11   3   45056    2722                                                       55322   -4.72   -1.71  1.0000
   5  11   3   77324    3364                                                       79129    0.68   -0.57  1.0000
   6  11   3   36683    2993                                                       35974   -0.51    1.74  1.0000
   7  11   3    8229    1125                                                        9571   -1.47   -0.48  1.0000
   8  11   3  156507    3356                                                      178050   -5.51    1.21  1.0000
   9  11   3   25968    1480                                                       22098    2.59    2.31  1.0000
  10  11   3    7218    1344                                                        9236    2.32    0.30  1.0000
  11  11   3    6500    2010                                                        6794   -0.42    0.48  1.0000
   1  12   3    2709    2173                                                        4767    2.98   -3.57  1.0000
   2  12   3   22930    3004                                                       22843    0.08   -0.91  1.0000
   3  12   3     766    1799                                                        1082   -1.08   -0.45  1.0000
   4  12   3    3958    1109                                                        6634    3.86    0.31  1.0000
   5  12   3  259343    2994                                                      247730   -2.34   -2.97  1.0000
   6  12   3    1923     835                                                        2463   -1.17   -0.69  1.0000
   7  12   3   44026    1453                                                       31065    7.00   -0.20  1.0000
   8  12   3    6598    1077                                                        6979    0.46    0.88  1.0000
   9  12   3   45421    1859                                                       36044   -4.83   -0.34  1.0000
  10  12   3   13610    1513                                                       10263   -3.21   -1.04  1.0000
  11  12   3   12339    1307                                                        8853    3.73   -2.59  1.0000
  12  12   3      57    3217                                                        5021   -5.84   11.82  1.0000
   0  13   3   44983    2535                                                       40330    2.35   -0.16  1.0000
   1  13   3  252840    3312                                                      242751   -2.13    0.80  1.0000
   2  13   3   72106    1766                                                       69541    1.07   -1.88  1.0000
   3  13   3  103163    2136                                                      112680    3.00    0.73  1.0000
   4  13   3    9479     935                                                        7033   -2.76   -1.21  1.0000
   5  13   3    4889     903                                                        2907   -3.33   -0.03  1.0000
   6  13   3  105731    2461                                                      115214   -2.95   -0.49  1.0000
   7  13   3    1812    1057                                                        1642   -0.45    1.08  1.0000
   8  13   3   38388    1731                                                       39185    0.46   -1.19  1.0000
   9  13   3   10437    1291                                                       11220   -0.71   -0.96  1.0000
  10  13   3   37530    1800                                                       40001   -1.31    0.25  1.0000
  11  13   3   31789    1868                                                       32399   -0.26   -1.46  1.0000
  12  13   3      20    1786                                                           0   -0.86    0.33  1.0000
  13  13   3    6482    1867                                                        6298    0.21    0.48  1.0000
   1  14   3    1933     889                                                        1995   -0.14    2.00  1.0000
   2  14   3    2726     875                                                        1414    3.06    0.28  1.0000
   3  14   3  108538    2039                                                      108907    0.14   -3.43  1.0000
   4  14   3    1131     969                                                         605   -1.86   -0.29  1.0000
   5  14   3    7644    1183                                                        7424   -0.25    0.45  1.0000
   6  14   3    5827    1326                                                        7352    1.95    0.15  1.0000
   7  14   3  147126    3339                                                      145303   -0.47   -0.72  1.0000
   8  14   3    6306    1198                                                        2208   -6.76   -1.73  1.0000
   9  14   3   11603    1386                                                        9929    1.68   -0.03  1.0000
  10  14   3   16912    1568                                                       18379    1.09    1.34  1.0000
  11  14   3    4860    1355                                                        3424   -2.31   -1.07  1.0000
  12  14   3   12126    1654                                                       11092   -0.99   -0.58  1.0000
  13  14   3     263    1127                                                        1556   -3.77    3.27  1.0000
  14  14   3     199    1631                                                         149    4.52   -1.83  1.0000
   0  15   3    5542    1331                                                        5240   -0.61   -1.75  1.0000
   1  15   3    9156     974                                                        8836   -0.47    1.13  1.0000
   2  15   3   27555    1288                                                       23710   -2.50   -0.27  1.0000
   3  15   3   16883    1312                                                       14377   -2.12    0.50  1.0000
   4  15   3   15568    1285                                                       14326    1.00    1.98  1.0000
   5  15   3     609    1229                                                        2151    4.49    0.49  1.0000
   6  15   3   49781    2316                                                       57537    3.46    0.70  1.0000
   7  15   3    9167    1371                                                        6539    3.20   -1.24  1.0000
   8  15   3   36530    1918                                                       33936    1.42    0.87  1.0000
   9  15   3    4247    1244                                                        3147    1.86    1.63  1.0000
  10  15   3   14312    1633                                                       16011    1.42    0.37  1.0000
  11  15   3    8465    1392                                                        8330    0.13    0.53  1.0000
  12  15   3    1008    1002                                                        1377    1.12   -0.08  1.0000
  13  15   3   12050    1333                                                       12218   -0.19    0.96  1.0000
  14  15   3     800    1009                                                        2005    3.15    1.73  1.0000
  15  15   3     550    1174                                                           0    4.84    0.67  1.0000
   1  16   3     897     998                                                        1786    2.56    0.24  1.0000
   2  16   3   10308    1118                                                        8697   -1.75   -2.17  1.0000
   3  16   3   13930    1374                                                       13750    0.20   -1.42  1.0000
   4  16   3   14145    1345                                                       14872    0.66   -1.19  1.0000
   5  16   3   31011    1786                                                       28770   -1.69    3.19  1.0000
   6  16   3   12208    1421                                                       10886   -1.39    1.10  1.0000
   7  16   3    2634    1242                                                        3219   -1.10    1.57  1.0000
   8  16   3   25266    2045                                                       28701    2.21   -1.67  1.0000
   9  16   3   22316    1912                                                       26474    2.36    4.27  1.0000
  10  16   3    3586    1276                                                        3542   -0.06   -0.40  1.0000
  11  16   3    1474    1306                                                         573    3.15   -0.87  1.0000
  12  16   3     799     891                                                         278   -2.40   -0.42  1.0000
  13  16   3    4932    1035                                                        5067    0.00   -1.68  1.0000
  14  16   3     565    1070                                                        1255    2.32    1.25  1.0000
  15  16   3     932    1034                                                        1253   -0.99    0.73  1.0000
   0  17   3   49877    2497                                                       52888   -1.41    0.97  1.0000
   1  17   3      39     961                                                         648   -2.70    2.99  1.0000
   2  17   3   19731    1350                                                       17320    1.92    2.31  1.0000
   3  17   3    1453    1240                                                        1785   -0.85    0.24  1.0000
   4  17   3    8195    1494                                                        6821    2.02   -3.16  1.0000
   5  17   3   12597    1638                                                       12162    0.45   -1.28  1.0000
   6  17   3    6481    1537                                                        6868   -0.50    1.06  1.0000
   7  17   3    5496    1391                                                        3988    2.29    1.07  1.0000
   8  17   3     490    1288                                                         461    0.26   -1.51  1.0000
   9  17   3    8773    1475                                                        9775   -1.06   -0.50  1.0000
  10  17   3     905    1244                                                         807   -3.45    3.56  1.0000
  11  17   3     418     911                                                        1239   -3.09    0.70  1.0000
  12  17   3     926     957                                                        1868    2.57   -1.44  1.0000
  13  17   3      52    1000                                                         663   -3.90    0.92  1.0000
  14  17   3    6612    1071                                                        5047   -2.22    0.72  1.0000
   1  18   3    6750    1057                                                        6298   -0.75    1.56  1.0000
   2  18   3     640    1086                                                         622    0.07   -0.96  1.0000
   3  18   3   12688    1375                                                       12814   -0.07   -1.00  1.0000
   4  18   3   16002    1716                                                       17382    1.09    0.39  1.0000
   5  18   3   12482    1518                                                       11254   -1.17    0.02  1.0000
   6  18   3   25822    1838                                                       27890    1.34   -0.64  1.0000
   7  18   3      60    1272                                                         691    3.88    0.21  1.0000
   8  18   3   13367    1459                                                       13876    0.49   -1.39  1.0000
   9  18   3    2205    1107                                                        2039   -0.39   -1.22  1.0000
  10  18   3    5662    1462                                                        4535   -1.69    0.63  1.0000
  11  18   3    2388    1121                                                        2787   -0.85    0.78  1.0000
  12  18   3     373     943                                                         300    0.46   -0.47  1.0000
   0  19   3     239    1444                                                           0   -3.18   -0.47  1.0000
   1  19   3    3359    1142                                                        2688    1.27    0.39  1.0000
   2  19   3   23628    1492                                                       22698    0.59    0.93  1.0000
   3  19   3     312    1050                                                         793    1.74    2.14  1.0000
   4  19   3    1695    1158                                                        1646   -0.12   -0.38  1.0000
   5  19   3    5793    1270                                                        5577    0.30    0.90  1.0000
   6  19   3    4639    1252                                                        6217   -2.23   -0.22  1.0000
   7  19   3     102    1323                                                         784    1.01   -3.63  1.0000
   8  19   3    4047    1532                                                        4785    1.17   -0.63  1.0000
   9  19   3     709    1323                                                        1510    2.30   -1.48  1.0000
  10  19   3     797     969                                                         786   -0.66    2.57  1.0000
  11  19   3     238     999                                                         383   -0.75   -1.23  1.0000
   1  20   3   10064    1141                                                       10588   -0.52   -0.23  1.0000
   2  20   3    6328    1164                                                        6608    0.37   -0.83  1.0000
   3  20   3     154    1324                                                         646    2.75    0.05  1.0000
   4  20   3     413    1227                                                           0   -3.80   -1.85  1.0000
   5  20   3      61    1219                                                         848   -4.50    0.18  1.0000
   6  20   3   19343    1599                                                       17865   -1.36    2.49  1.0000
   7  20   3     249    1407                                                        1737    5.11   -1.72  1.0000
   8  20   3    3880    1174                                                        3045   -1.50    0.24  1.0000
   9  20   3    3796    1035                                                        3057    1.31    1.53  1.0000
   0  21   3   13979    2304                                                       12942    0.97   -0.37  1.0000
   1  21   3     900    1258                                                        1304   -1.25   -0.26  1.0000
   2  21   3    1770    1882                                                        1137   -1.72   -0.88  1.0000
   3  21   3    6350    2287                                                        7028   -0.82   -0.83  1.0000
   4  21   3    3560    1802                                                        3108    0.79    0.51  1.0000
   5  21   3    1135    1205                                                        2219   -2.65   -1.20  1.0000
   6  21   3     640    1130                                                        2082   -4.22   -0.77  1.0000
   7  21   3      32    1445                                                           0   -1.18    0.10  1.0000
   0   0   4  480347   13185                                                     2150344  160.82    7.88  1.0000
   1   1   4 1174817    6216                                                     1816844  -54.94   -1.96  1.0000
   0   2   4  108400    1020                                                       16452  -43.55    5.04  1.0000
   1   2   4  310576    2657                                                      321260   -1.98   -0.03  1.0000
   2   2   4 4134020   23989                                                     9967215  233.80   10.95  1.0000
   1   3   4  685657    4387                                                      687990    0.27    1.00  1.0000
   2   3   4    5665    1178                                                       15179    9.81    2.28  1.0000
   3   3   4  246193    4477                                                      238010    1.88    4.40  1.0000
   0   4   4 1423685    4830                                                     1184412  -21.96    4.60  1.0000
   1   4   4  914456    6240                                                     1296309  -37.97    3.75  1.0000
   2   4   4   22967    1359                                                       24940    1.26   -2.87  1.0000
   3   4   4   27463    1317                                                       14009    9.81    2.36  1.0000
   4   4   4  303931   10401                                                      558700  -40.84    1.91  1.0000
   1   5   4  239157    2061                                                      127324  -27.55    1.51  1.0000
   2   5   4    5332     931                                                        1525   -7.21    1.10  1.0000
   3   5   4      57     700                                                        7173  -16.18    1.11  1.0000
   4   5   4   14635    1087                                                       11624   -2.82    1.02  1.0000
   5   5   4  254049    5808                                                      195943  -12.67   -3.69  1.0000
   0   6   4  125403    4197                                                      118981   -2.00   -3.53  1.0000
   1   6   4  262669    2144                                                      218187    9.58   -3.29  1.0000
   2   6   4  227379    1993                                                      155102   17.29   -0.14  1.0000
   3   6   4  128670    3276                                                      195161  -17.32    0.84  1.0000
   4   6   4    2070    1278                                                        9351   -6.75   14.17  1.0000
   5   6   4   52391    2546                                                       56132   -1.62   -1.47  1.0000
   6   6   4  332095    8722                                                      401646  -11.93   -1.19  1.0000
   1   7   4    2233    1079                                                        3471    0.30   -6.12  1.0000
   2   7   4     517     814                                                        6144  -11.60    0.71  1.0000
   3   7   4 1460258    8275                                                     1442293   -1.52   -2.67  1.0000
   4   7   4   16315    1610                                                       28113    8.09    3.56  1.0000
   5   7   4   25770    1424                                                       16030   -7.07    0.97  1.0000
   6   7   4    7681    1212                                                        4906   -3.66    0.12  1.0000
   7   7   4  886912   10591                                                      822763   -7.34    2.87  1.0000
   0   8   4   20356    1938                                                        8813  -10.18   -0.18  1.0000
   1   8   4  103497    3328                                                      130468   -8.21   -0.37  1.0000
   2   8   4  202199    3417                                                      177685   -5.92    2.87  1.0000
   3   8   4    5126    1208                                                        8207   -3.99    0.35  1.0000
   4   8   4   86662    2377                                                       80112    2.41   -0.81  1.0000
   5   8   4   43512    1649                                                       35171    4.38    0.99  1.0000
   6   8   4  290242    4548                                                      297715    1.41    0.91  1.0000
   7   8   4    1551    1070                                                         427   -3.88   -0.70  1.0000
   8   8   4  190471    8002                                                      202984   -2.96    1.37  1.0000
   1   9   4     268    1571                                                        1778  -12.17   -0.62  1.0000
   2   9   4     943    1493                                                        2942    4.91    0.03  1.0000
   3   9   4   13836    1983                                                       23839    7.62    0.96  1.0000
   4   9   4   78753    3505                                                       71153    2.88    0.88  1.0000
   5   9   4  155518    4426                                                      189984    8.58    1.42  1.0000
   6   9   4    4108    1821                                                        4033    0.46   -1.92  1.0000
   7   9   4    5563    1708                                                        4203    2.33   -1.66  1.0000
   8   9   4   23136    3114                                                       21361    1.28   -0.76  1.0000
   9   9   4  100519    5190                                                      115783    4.82    0.42  1.0000
   0  10   4  406631   11284                                                      438753   -5.18    1.26  1.0000
   1  10   4   34303    2712                                                       30211    2.37    0.27  1.0000
   2  10   4    2610    1545                                                        1165    3.51    0.46  1.0000
   3  10   4    1109    1539                                                        1224   -0.30   -0.56  1.0000
   4  10   4   56256    3380                                                       60374   -1.77    2.00  1.0000
   5  10   4   19133    2091                                                       23421    3.03   -1.23  1.0000
   6  10   4    3038    1645                                                         448    7.02    0.84  1.0000
   7  10   4    1311    1713                                                        1143   -0.53    0.27  1.0000
   8  10   4   70771    2444                                                       69973   -0.28   -1.89  1.0000
   9  10   4   11710    1255                                                       12241    0.45    1.10  1.0000
  10  10   4   51691    3328                                                       60688    3.96   -2.29  1.0000
   1  11   4  117460    4560                                                      116175   -0.35   -2.01  1.0000
   2  11   4    2778    1738                                                        1594   -3.69   -2.25  1.0000
   3  11   4   23470    3110                                                       26288   -1.79   -1.97  1.0000
   4  11   4   59564    2807                                                       48221    5.07    1.19  1.0000
   5  11   4   42758    2661                                                       46205    1.68   -2.12  1.0000
   6  11   4   64840    2269                                                       66694   -0.73   -0.48  1.0000
   7  11   4   78154    2272                                                       75605   -0.95   -0.40  1.0000
   8  11   4   31994    1693                                                       27246    2.88    0.01  1.0000
   9  11   4    9776    1299                                                       10086    0.31    0.43  1.0000
  10  11   4   26592    1618                                                       26486    0.05    0.92  1.0000
  11  11   4   14800    2740                                                       27442   -8.61   -4.81  1.0000
   0  12   4     684    2835                                                         781    1.33   -4.10  1.0000
   1  12   4     387    2191                                                        1287   -2.90    1.96  1.0000
   2  12   4  275456    8117                                                      274523    0.16    0.86  1.0000
   3  12   4    4513    1932                                                        4502    0.13   -1.63  1.0000
   4  12   4   17582    1454                                                       16127    1.29   -2.12  1.0000
   5  12   4    6191     904                                                        6630    0.52    0.92  1.0000
   6  12   4     549     895                                                        1685    3.66    0.47  1.0000
   7  12   4    1406     939                                                         673    2.41   -0.67  1.0000
   8  12   4   16218    1268                                                       16350    0.09   -2.38  1.0000
   9  12   4   21935    1400                                                       18117    2.99   -3.05  1.0000
  10  12   4    4136    1289                                                        3057   -2.42   -3.10  1.0000
  11  12   4    1565    1712                                                        3729   -3.88    2.50  1.0000
  12  12   4   40094    4286                                                       40408    0.27   -2.68  1.0000
   1  13   4   76973    2473                                                       82798   -2.14   -0.24  1.0000
   2  13   4   27775    1414                                                       29141   -0.86    1.11  1.0000
   3  13   4   42713    1395                                                       40247   -1.28    0.44  1.0000
   4  13   4   57263    1795                                                       55312    0.91   -1.12  1.0000
   5  13   4     727     883                                                        1752   -2.51   -2.22  1.0000
   6  13   4   71188    1913                                                       68800    0.97   -0.79  1.0000
   7  13   4   15810    1245                                                       13054    2.48   -1.60  1.0000
   8  13   4   82537    2446                                                       89660   -2.54    0.34  1.0000
   9  13   4     407    1076                                                        1209    1.60   -5.68  1.0000
  10  13   4   23652    1454                                                       18633    3.61    1.80  1.0000
  11  13   4   11075    1273                                                       10917   -0.29    1.56  1.0000
  12  13   4     247    1320                                                         987   -3.23    0.82  1.0000
  13  13   4   19850    2324                                                       18669    1.07   -1.73  1.0000
   0  14   4  170690    4069                                                      160808    2.45    2.06  1.0000
   1  14   4    1637     941                                                         742    2.74   -0.65  1.0000
   2  14   4   20571    1279                                                       24136    2.47    0.48  1.0000
   3  14   4   16376    1075                                                       13463   -2.48   -1.36  1.0000
   4  14   4   72015    2099                                                       77480   -2.10    0.63  1.0000
   5  14   4    4549    1236                                                        7463    3.85    1.63  1.0000
   6  14   4    6195    1182                                                        6505   -0.38    0.72  1.0000
   7  14   4    1604    1249                                                        2981   -3.00    0.96  1.0000
   8  14   4   19719    1404                                                       16061   -3.09   -4.05  1.0000
   9  14   4    1847    1463                                                        3022   -2.42   -0.92  1.0000
  10  14   4   68500    2396                                                       68915    0.20   -0.89  1.0000
  11  14   4    1256    1163                                                        1491   -0.67    0.38  1.0000
  12  14   4      13    1233                                                        1762   -5.43   -6.39  1.0000
  13  14   4     463    1161                                                         551   -0.41    1.31  1.0000
  14  14   4   47079    2633                                                       42963   -2.38    3.54  1.0000
   1  15   4   66323    1820                                                       63916   -0.98   -0.11  1.0000
   2  15   4     347     968                                                        1010    2.72   -0.26  1.0000
   3  15   4  118425    2520                                                      117829    0.17    0.35  1.0000
   4  15   4   43302    1688                                                       40065    1.70   -1.19  1.0000
   5  15   4   40727    2096                                                       44143   -1.69   -0.98  1.0000
   6  15   4   15838    1598                                                       15867   -0.05    1.85  1.0000
   7  15   4    6900    1394                                                        6788    0.12    0.46  1.0000
   8  15   4   11609    1386                                                       10007    1.58    0.94  1.0000
   9  15   4     467    1224                                                        1907    4.16    2.54  1.0000
  10  15   4   15521    1535                                                       18293   -2.19   -0.90  1.0000
  11  15   4   20785    1949                                                       22236   -1.04    0.19  1.0000
  12  15   4    2694    1217                                                        3605    0.67   -4.10  1.0000
  13  15   4   11235    1318                                                       12027    0.80   -1.27  1.0000
  14  15   4    3859    1058                                                        3737   -0.28    0.76  1.0000
  15  15   4   22254    2637                                                       19900    1.78   -1.39  1.0000
   0  16   4     313    1398                                                        1023    2.90    0.85  1.0000
   1  16   4    5236    1018                                                        2961   -3.73   -0.19  1.0000
   2  16   4   78792    2177                                                       77441    0.58   -1.68  1.0000
   3  16   4    3005    1134                                                        2142    1.85    0.75  1.0000
   4  16   4     407    1110                                                        1207    2.66    1.78  1.0000
   5  16   4    3561    1227                                                        4507    1.51    0.72  1.0000
   6  16   4    4375    1312                                                        4811    0.67    0.03  1.0000
   7  16   4    4711    1272                                                        1897    5.30   -0.61  1.0000
   8  16   4    4266    1267                                                        5376    1.60   -1.64  1.0000
   9  16   4   12179    1530                                                       10299    1.86    1.33  1.0000
  10  16   4      55    1240                                                         572   -5.86   -2.67  1.0000
  11  16   4    2190    1250                                                        1376    1.99    0.63  1.0000
  12  16   4   28845    1623                                                       30344    0.93   -0.46  1.0000
  13  16   4    5182    1141                                                        3138    3.33    0.05  1.0000
  14  16   4    1983    1260                                                        2031   -0.02   -1.02  1.0000
  15  16   4    1931    1021                                                        1140    2.09    1.02  1.0000
   1  17   4    5771     996                                                        4877    1.25    0.59  1.0000
   2  17   4    1210    1011                                                        2718   -3.62    0.66  1.0000
   3  17   4     303    1211                                                         107    1.45    0.28  1.0000
   4  17   4      32    1206                                                         923   -5.00   -1.34  1.0000
   5  17   4    4094    1182                                                        2303    4.63    4.14  1.0000
   6  17   4     116    1351                                                           0    2.20    0.42  1.0000
   7  17   4   37403    2061                                                       33742    1.96    1.75  1.0000
   8  17   4     567    1289                                                        2142   -4.50    1.98  1.0000
   9  17   4    2885    1173                                                        1716    2.70    2.21  1.0000
  10  17   4     682    1630                                                        3279    6.45    0.68  1.0000
  11  17   4     803    1056                                                         762   -0.18   -0.53  1.0000
  12  17   4    5372    1153                                                        3971   -2.14   -0.54  1.0000
  13  17   4      26    1192                                                          90   -1.27    1.13  1.0000
  14  17   4    1321    1018                                                        1532    0.53   -1.37  1.0000
   0  18   4    1010    1528                                                        1453    1.32   -0.06  1.0000
   1  18   4   13934    1198                                                       12781   -1.05    0.18  1.0000
   2  18   4     145    1061                                                         804   -2.63   -2.38  1.0000
   3  18   4    5003    1192                                                        4009   -1.52   -1.17  1.0000
   4  18   4    6478    1811                                                        6664    0.20    0.53  1.0000
   5  18   4    1741    1583                                                         569   -3.73   -1.42  1.0000
   6  18   4   12061    1864                                                       13004   -0.73   -1.83  1.0000
   7  18   4     998    1499                                                         852    0.50    0.14  1.0000
   8  18   4   12465    1700                                                       13419    0.89   -0.46  1.0000
   9  18   4    1640    1491                                                        1398    0.62    0.79  1.0000
  10  18   4     191    1343                                                         239   -0.31   -0.26  1.0000
  11  18   4     715    1256                                                           0    5.49    0.95  1.0000
  12  18   4    1174    1110                                                        1700    1.45   -0.02  1.0000
   1  19   4    7399    1152                                                        4749    3.57    1.38  1.0000
   2  19   4     654    1203                                                        1892    3.73   -0.29  1.0000
   3  19   4     277    1163                                                         931    2.87    0.42  1.0000
   4  19   4      37    1540                                                           0   -0.83   -0.96  1.0000
   5  19   4   50594    2602                                                       52848   -1.07    1.03  1.0000
   6  19   4       8    1361                                                           0    0.53   -0.25  1.0000
   7  19   4     946    1220                                                        1028    0.19    0.96  1.0000
   8  19   4    1343    1501                                                        2157    1.64   -2.19  1.0000
   9  19   4   15639    1707                                                       16074   -0.34   -0.32  1.0000
  10  19   4    1794     826                                                        1176   -1.86   -1.94  1.0000
  11  19   4     290    1017                                                           0   -3.48    0.67  1.0000
   0  20   4     787    1494                                                        2174   -3.83   -0.62  1.0000
   1  20   4   12643    1364                                                       13224    0.52    0.28  1.0000
   2  20   4    4384    1109                                                        3812   -0.91   -0.38  1.0000
   3  20   4     163    1566                                                           0   -2.56   -0.72  1.0000
   4  20   4   13814    1519                                                       12325    1.36    1.84  1.0000
   5  20   4      21    1260                                                         103    1.21   -0.44  1.0000
   6  20   4    9917    1601                                                        8476   -1.56   -0.06  1.0000
   7  20   4     455    1250                                                         700    1.68   -2.82  1.0000
   8  20   4   11253    1370                                                       10330    0.90    1.83  1.0000
   9  20   4    1227    1004                                                        1326   -0.31    0.42  1.0000
   1  21   4     648    1224                                                        1674    0.98    3.64  1.0000
   2  21   4     153    1763                                                           0   -2.31    1.14  1.0000
   3  21   4   11521    2437                                                       14907   -2.82   -2.39  1.0000
   4  21   4     491    1800                                                         519   -0.79    2.57  1.0000
   5  21   4      22    1117                                                         449    3.51    1.94  1.0000
   6  21   4     397    1099                                                           0   -4.11   -0.55  1.0000
   0   1   5  129455     785                                                         294  -72.07    2.01  1.0000
   1   1   5  364873    5884                                                     1289201 -110.66    1.36  1.0000
   1   2   5   32121     728                                                        1607   42.10    9.43  1.0000
   2   2   5  537085    8035                                                      934071  -48.64    2.02  1.0000
   0   3   5  689942    6693                                                     1286785  -63.20   -4.17  1.0000
   1   3   5   11709     971                                                       11405    0.27    0.48  1.0000
   2   3   5  385484    4750                                                      595151   31.38   -1.35  1.0000
   3   3   5   66918    3704                                                      138542   23.55   -3.03  1.0000
   1   4   5 2476335   11921                                                     4270853  102.52    7.41  1.0000
   2   4   5  211219    3208                                                      229013   -3.95    0.35  1.0000
   3   4   5   28120    1341                                                       14842  -15.38  -10.33  1.0000
   4   4   5  226420    4850                                                      205111    4.76    2.32  1.0000
   0   5   5 1150435    9972                                                     1026873  -12.34    0.16  1.0000
   1   5   5    7371     904                                                        7427    0.50   -3.52  1.0000
   2   5   5   50902    1612                                                       40610   -5.22    3.56  1.0000
   3   5   5  282409    4153                                                      322224    7.54   -0.56  1.0000
   4   5   5  146054    2936                                                      136241   -2.78    1.37  1.0000
   5   5   5    3211    1636                                                        4399   -1.83    2.33  1.0000
   1   6   5   40120    1260                                                       47426   -3.63   -0.26  1.0000
   2   6   5  153912    2291                                                      143517    2.80    0.68  1.0000
   3   6   5  124110    3088                                                      180479   15.05    1.64  1.0000
   4   6   5  227371    3609                                                      220628    1.51   -0.96  1.0000
   5   6   5     228    1113                                                           0    2.60    1.77  1.0000
   6   6   5   12110    1504                                                        3502   10.51    1.58  1.0000
   0   7   5    2850    2430                                                       17100  -37.89   -3.72  1.0000
   1   7   5   17041    1322                                                       11793    4.68   -2.31  1.0000
   2   7   5 1511454   10979                                                     1652117   11.63    0.75  1.0000
   3   7   5   39865    1863                                                       53176    6.41   -2.16  1.0000
   4   7   5  256942    4137                                                      308647   10.12    0.86  1.0000
   5   7   5     654    1113                                                        4418    8.52    0.07  1.0000
   6   7   5   78212    2326                                                       65883   -4.79    0.44  1.0000
   7   7   5   31088    2230                                                       20776    6.72   -0.72  1.0000
   1   8   5  894839   10734                                                      928867    3.75   -3.27  1.0000
   2   8   5   85414    2863                                                       92889   -2.61    0.29  1.0000
   3   8   5   52196    2434                                                       59682   -3.31    0.56  1.0000
   4   8   5   62486    2532                                                       61912    0.22    0.61  1.0000
   5   8   5   96393    3414                                                      125220    9.05   -1.78  1.0000
   6   8   5   27655    1918                                                       38640   -6.34    0.98  1.0000
   7   8   5   77248    2629                                                       80088    1.02    1.09  1.0000
   8   8   5   10024    1807                                                        5004    6.10    2.57  1.0000
   0   9   5 1068690   16046                                                      994927   -7.62    1.86  1.0000
   1   9   5   13712    2003                                                       19366   -4.56   -2.53  1.0000
   2   9   5   21276    2065                                                       20304    0.76   -1.68  1.0000
   3   9   5    2762    1344                                                        6005    5.20    0.10  1.0000
   4   9   5    5829    1806                                                        5396   -0.55   -1.10  1.0000
   5   9   5    4276    1680                                                        1549   -6.97   -4.84  1.0000
   6   9   5    1464    1656                                                        1943    1.18   -1.92  1.0000
   7   9   5      37    1759                                                           0   -1.12   -0.60  1.0000
   8   9   5   53877    3946                                                       52339    0.67    1.24  1.0000
   9   9   5   10506    1693                                                        6922    4.25   -2.45  1.0000
   1  10   5   25230    2593                                                       25465   -0.09    2.97  1.0000
   2  10   5   17234    2327                                                       16760    0.37    0.95  1.0000
   3  10   5   28388    2291                                                       29507    0.62    0.97  1.0000
   4  10   5    3052    1753                                                        3078   -0.09    1.12  1.0000
   5  10   5  323823    6219                                                      336208    2.24    0.10  1.0000
   6  10   5     489    1890                                                        1902   -4.34   -1.25  1.0000
   7  10   5    1728    1898                                                        3459    3.60   -0.86  1.0000
   8  10   5   22928    1396                                                       26543   -2.41    0.74  1.0000
   9  10   5   51443    1985                                                       57812    2.87   -0.90  1.0000
  10  10   5   20052    2422                                                       19647    0.32   -0.83  1.0000
   0  11   5     781    2851                                                           0   -5.81    0.31  1.0000
   1  11   5   23659    2656                                                       26754    2.04   -0.12  1.0000
   2  11   5      41    2146                                                        2082    2.03    8.06  1.0000
   3  11   5   73829    4698                                                       85207    4.21   -0.52  1.0000
   4  11   5   15856    2290                                                       13452   -2.04   -1.35  1.0000
   5  11   5     581    1753                                                        1952    4.07    1.50  1.0000
   6  11   5  131309    2716                                                      128546    0.78    0.57  1.0000
   7  11   5    2573    1019                                                        1926   -1.43    0.67  1.0000
   8  11   5   15508    1536                                                       22211    5.05    1.13  1.0000
   9  11   5    1711    1147                                                        1321    1.15    1.94  1.0000
  10  11   5    8327    1279                                                        8838   -0.61    1.60  1.0000
  11  11   5   57661    3372                                                       49061    3.86    1.29  1.0000
   1  12   5   29432    3065                                                       33006    2.11   -0.52  1.0000
   2  12   5    6876    2560                                                        9451   -2.97   -0.51  1.0000
   3  12   5  232955    4280                                                      243785    2.20    2.61  1.0000
   4  12   5    4648    1008                                                        2768    3.36    1.88  1.0000
   5  12   5    1910     915                                                        1829   -0.40    1.64  1.0000
   6  12   5   26849    1286                                                       23308   -2.33    0.36  1.0000
   7  12   5  134831    2653                                                      148038    3.69   -0.65  1.0000
   8  12   5     919    1011                                                        1928    2.79    0.60  1.0000
   9  12   5    4635    1193                                                        4662   -0.04    0.55  1.0000
  10  12   5    1817    1128                                                        1449    2.28   -3.66  1.0000
  11  12   5    6602    1480                                                        6686    0.03    0.87  1.0000
  12  12   5    3744    1848                                                        3531   -0.38    0.34  1.0000
   0  13   5     769    1465                                                        1596   -2.56    0.35  1.0000
   1  13   5   69595    2267                                                       61278   -3.40    0.47  1.0000
   2  13   5    1519    1019                                                         668    2.93    1.13  1.0000
   3  13   5   71423    2467                                                       85071    5.08    0.15  1.0000
   4  13   5  178643    3197                                                      182766   -1.02    0.21  1.0000
   5  13   5   52248    1774                                                       42638   -4.59   -1.25  1.0000
   6  13   5   18041    1251                                                       17196   -0.74    0.91  1.0000
   7  13   5     980    1031                                                         875   -0.44    1.08  1.0000
   8  13   5  157174    3050                                                      156190    0.32   -1.60  1.0000
   9  13   5     968    1096                                                        2253   -3.21   -1.17  1.0000
  10  13   5   14510    1319                                                       13812   -0.65    0.76  1.0000
  11  13   5    3410    1196                                                        3165    0.41    1.26  1.0000
  12  13   5    1291    1068                                                        2339    2.37   -1.85  1.0000
  13  13   5   11246    1910                                                        7741    4.14   -2.79  1.0000
   1  14   5    7466    1343                                                        8227    0.83    0.91  1.0000
   2  14   5      11    1187                                                         711    0.91    5.26  1.0000
   3  14   5    1657    1029                                                        1025    2.02    0.90  1.0000
   4  14   5   10614    1211                                                       10516   -0.09   -1.37  1.0000
   5  14   5  267385    4375                                                      276930    1.87    0.80  1.0000
   6  14   5   12404    1337                                                       13513    1.02   -0.60  1.0000
   7  14   5    5517    1171                                                        6877   -1.76   -0.84  1.0000
   8  14   5   47206    1833                                                       42446   -2.33   -0.46  1.0000
   9  14   5  129461    2779                                                      125893   -1.17    2.31  1.0000
  10  14   5   13718    1336                                                       15202    1.26    0.58  1.0000
  11  14   5    1088    1373                                                        3477   -5.24   -1.59  1.0000
  12  14   5     599    1164                                                           0    5.09    0.03  1.0000
  13  14   5    1677    1135                                                        1064    1.74    0.69  1.0000
  14  14   5    2399    1599                                                        2664    0.31   -3.35  1.0000
   0  15   5   33557    2663                                                       39817   -3.41   -0.01  1.0000
   1  15   5    3542    1178                                                        3586   -0.77   -4.63  1.0000
   2  15   5   14194    1624                                                       17302   -2.62    0.96  1.0000
   3  15   5    4047    1236                                                        2640   -2.59    0.39  1.0000
   4  15   5   39560    1906                                                       44974    2.72    0.84  1.0000
   5  15   5    7903    1559                                                        7846    0.08    0.80  1.0000
   6  15   5   31731    1884                                                       32700   -0.57    0.10  1.0000
   7  15   5     456    1293                                                        1917   -4.22   -2.19  1.0000
   8  15   5   23741    1756                                                       24768    0.60    1.22  1.0000
   9  15   5   13892    1465                                                       13062    0.73    0.75  1.0000
  10  15   5    2358    1163                                                        2825   -0.25    2.75  1.0000
  11  15   5   11437    1647                                                       11762   -0.18   -1.91  1.0000
  12  15   5    2838    1352                                                        2898    0.05    0.62  1.0000
  13  15   5     387    1281                                                        1096    2.76   -0.46  1.0000
  14  15   5   10584    1671                                                        9845   -0.81    0.71  1.0000
  15  15   5    6555    2001                                                        6688   -0.15    1.31  1.0000
   1  16   5    7740    1228                                                        5139   -3.48    1.10  1.0000
   2  16   5    1125    1138                                                         830   -1.51   -2.66  1.0000
   3  16   5   16715    1590                                                       16436   -0.29    0.83  1.0000
   4  16   5   19669    1609                                                       19777    0.09   -1.47  1.0000
   5  16   5   12639    1681                                                       12413   -0.27   -1.65  1.0000
   6  16   5   61107    2627                                                       60481   -0.25   -0.90  1.0000
   7  16   5   33679    2029                                                       29182   -2.58   -1.65  1.0000
   8  16   5   11290    1644                                                       11356    0.09   -0.99  1.0000
   9  16   5     184    1303                                                        1225   -3.91    2.54  1.0000
  10  16   5    6192    1955                                                        7195    1.29   -0.73  1.0000
  11  16   5    4459    1334                                                        4363    0.15   -0.20  1.0000
  12  16   5     670    1260                                                         311   -1.74    0.51  1.0000
  13  16   5    1158    1414                                                        1886    1.72   -1.82  1.0000
  14  16   5     811    1306                                                        1028   -0.75    0.30  1.0000
  15  16   5    2456    1087                                                        2770   -0.66    0.37  1.0000
   0  17   5      99    1628                                                         664    2.88   -3.91  1.0000
   1  17   5     323    1110                                                        1291    3.05   -2.39  1.0000
   2  17   5   37697    1794                                                       37156    0.30   -0.27  1.0000
   3  17   5    7051    1613                                                        8587    1.79   -1.21  1.0000
   4  17   5   15004    1406                                                       14601    0.46    3.42  1.0000
   5  17   5   23606    1825                                                       23631   -0.02    0.40  1.0000
   6  17   5    8417    1514                                                        9465   -1.11   -1.60  1.0000
   7  17   5   16299    1748                                                       18568   -1.79    0.04  1.0000
   8  17   5    1341    1545                                                        1191    0.69   -1.70  1.0000
   9  17   5      91    1631                                                         396   -1.28   -1.99  1.0000
  10  17   5    2004    1674                                                        2336    0.35    1.38  1.0000
  11  17   5    3939    1102                                                        5558   -2.45   -0.12  1.0000
  12  17   5   21270    1650                                                       24023    1.94   -0.81  1.0000
  13  17   5     261    1258                                                         873    2.67    1.34  1.0000
  14  17   5     694    1414                                                         258   -2.14   -0.12  1.0000
   1  18   5   23021    1496                                                       22649    0.44   -2.61  1.0000
   2  18   5    3955    1240                                                        3698   -0.54    1.34  1.0000
   3  18   5     196    1274                                                         142   -0.88   -1.93  1.0000
   4  18   5     825    1318                                                         976   -0.18    1.35  1.0000
   5  18   5    1123    1591                                                        1736    1.65    0.56  1.0000
   6  18   5   20223    2057                                                       19878   -0.25   -0.05  1.0000
   7  18   5     727    1488                                                        1273    1.81   -0.16  1.0000
   8  18   5    9037    1830                                                        6866   -2.55    0.09  1.0000
   9  18   5     107    1594                                                        1923   -0.90   -6.94  1.0000
  10  18   5     830    1161                                                        1049   -0.75   -0.43  1.0000
  11  18   5      51    1050                                                         444   -0.75    2.81  1.0000
  12  18   5     585    1120                                                         533   -0.23    0.21  1.0000
   0  19   5   75294    3054                                                       80328   -1.93    1.37  1.0000
   1  19   5     338    1096                                                         531    0.66   -1.94  1.0000
   2  19   5     370    1185                                                         566   -0.88   -1.14  1.0000
   3  19   5     994    1211                                                        1179   -0.55    1.33  1.0000
   4  19   5   13558    1772                                                       12532    0.91    0.64  1.0000
   5  19   5      17    1397                                                         208   -2.16    0.45  1.0000
   6  19   5     296    1293                                                         122    1.29    0.06  1.0000
   7  19   5      84    1490                                                         521   -2.91    1.80  1.0000
   8  19   5    1403    1449                                                        2729    3.07    0.21  1.0000
   9  19   5     170    1326                                                         522   -1.94   -0.76  1.0000
  10  19   5   16847    1589                                                       16353   -0.37   -0.71  1.0000
  11  19   5     156     981                                                          43   -1.28   -0.36  1.0000
   1  20   5    8991    1201                                                        6936   -2.36   -1.49  1.0000
   2  20   5    1017    1047                                                        1532    1.52   -0.28  1.0000
   3  20   5    6951    1206                                                        7718   -0.88   -0.83  1.0000
   4  20   5    2299    1565                                                        4169    3.43   -1.54  1.0000
   5  20   5     447    1528                                                        1350   -2.92    1.75  1.0000
   6  20   5    3577    1466                                                        3995    0.69   -1.49  1.0000
   7  20   5    1068    1248                                                        1887   -2.22   -0.34  1.0000
   8  20   5     890    1094                                                        1148    0.86   -1.20  1.0000
   9  20   5       7     963                                                         126    0.87    2.39  1.0000
   0  21   5     239    1750                                                        2423    4.83    5.11  1.0000
   1  21   5     624    1233                                                        1027   -1.29   -1.11  1.0000
   2  21   5   14901    2533                                                       16631   -1.37   -0.80  1.0000
   3  21   5      21    1730                                                           0    0.94    0.19  1.0000
   4  21   5     187    1811                                                        1049   -3.89   -0.39  1.0000
   5  21   5    1519    1113                                                        1136    1.11   -0.15  1.0000
   6  21   5     174     984                                                          19    1.83    0.23  1.0000
   0   0   6 2248164   18039                                                     2590429  -22.70   14.33  1.0000
   1   1   6  155541    1723                                                       65095  -29.71    5.04  1.0000
   0   2   6   66626    1248                                                       10392  -63.16  -23.07  1.0000
   1   2   6    2109     803                                                        2213   19.17    2.41  1.0000
   2   2   6  351778    5719                                                      417056   10.97    1.65  1.0000
   1   3   6   29550     914                                                        2298   25.92   -0.38  1.0000
   2   3   6  124150    3214                                                      225406   25.44    2.04  1.0000
   3   3   6  171528    5120                                                      268339   21.54   -5.88  1.0000
   0   4   6  247829    3444                                                      278306   -5.90    8.40  1.0000
   1   4   6  529667    4111                                                      502179    4.00   -0.69  1.0000
   2   4   6  405573    3970                                                      340364  -11.15    1.08  1.0000
   3   4   6  316114    3406                                                      213523   20.84    0.89  1.0000
   4   4   6   72495    2364                                                       30107   20.54    4.08  1.0000
   1   5   6  275801    3341                                                      276339    0.07   -3.83  1.0000
   2   5   6    5596     973                                                        1358    9.79   -4.63  1.0000
   3   5   6  144886    3605                                                      225294   19.59   -0.13  1.0000
   4   5   6  358291    4185                                                      272011  -16.05    0.83  1.0000
   5   5   6   88932    4699                                                      154432   19.73    0.40  1.0000
   0   6   6   58726    4018                                                      114656   20.05   -0.72  1.0000
   1   6   6  734536    4240                                                      546379   24.60   -1.91  1.0000
   2   6   6  149183    2670                                                      132526   -4.64    0.80  1.0000
   3   6   6   48767    2212                                                       66320   -7.71    2.63  1.0000
   4   6   6  205896    3512                                                      177686    6.70    0.67  1.0000
   5   6   6   97609    2505                                                       90449    2.48    3.84  1.0000
   6   6   6  350681    6506                                                      327515   -4.13   -6.26  1.0000
   1   7   6  172045    3541                                                      205588    8.04    0.21  1.0000
   2   7   6     164    1347                                                        1316    6.39   -5.34  1.0000
   3   7   6   57449    1940                                                       55973   -0.76    3.31  1.0000
   4   7   6     906    1002                                                        1970   -3.00    0.68  1.0000
   5   7   6  997792    8057                                                     1055016    5.86    0.77  1.0000
   6   7   6    1669    1070                                                         599   -3.45   -0.47  1.0000
   7   7   6   75633    3951                                                       96782   -7.55    2.95  1.0000
   0   8   6   23814    3229                                                       39546    9.12   -2.57  1.0000
   1   8   6  308447    6605                                                      316086   -1.46    2.20  1.0000
   2   8   6   33769    2102                                                       29957   -2.23   -0.31  1.0000
   3   8   6  127498    3113                                                      100854    8.25   -0.69  1.0000
   4   8   6   53289    2781                                                       73923    8.54   -3.37  1.0000
   5   8   6     935    1253                                                         739    0.63    2.44  1.0000
   6   8   6  314136    5442                                                      302944    2.17   -1.77  1.0000
   7   8   6    6249    1088                                                        3693   -3.79   -0.68  1.0000
   8   8   6  280463    6923                                                      281142    0.09    1.41  1.0000
   1   9   6  103713    3422                                                       80933   -7.82    0.08  1.0000
   2   9   6   17472    1960                                                        9740    7.01   -0.50  1.0000
   3   9   6   34370    2192                                                       38273    2.13    0.20  1.0000
   4   9   6   34413    2238                                                       38802   -2.38   -0.20  1.0000
   5   9   6   34564    2767                                                       35370   -0.44   -0.23  1.0000
   6   9   6   26491    2670                                                       32080   -3.39   -0.31  1.0000
   7   9   6  326517    7097                                                      318508   -1.53    1.61  1.0000
   8   9   6   25728    3111                                                       22021    2.47    0.83  1.0000
   9   9   6   43398    2853                                                       48315   -2.40    0.52  1.0000
   0  10   6   27540    4347                                                       38574    6.34   -1.33  1.0000
   1  10   6   17587    2363                                                       16777    0.64    0.00  1.0000
   2  10   6   22069    2581                                                       21617    0.32   -0.01  1.0000
   3  10   6     220    1707                                                         524   -1.75    0.31  1.0000
   4  10   6    8834    2141                                                       14660   -5.57   -1.15  1.0000
   5  10   6    8794    2329                                                       15788   -6.60   -1.07  1.0000
   6  10   6   43275    3116                                                       42059   -0.63   -3.00  1.0000
   7  10   6   26770    1710                                                       20305   -4.50    2.01  1.0000
   8  10   6   48842    1858                                                       59525   -4.79    0.59  1.0000
   9  10   6   28136    1604                                                       29123    0.56    1.08  1.0000
  10  10   6     152    1773                                                         535    1.89    1.81  1.0000
   1  11   6   21590    2164                                                       11575    8.13    1.94  1.0000
   2  11   6   27752    2689                                                       25182    1.69   -0.91  1.0000
   3  11   6   22784    2767                                                       14572   -6.44    1.76  1.0000
   4  11   6   97981    5068                                                       96952    0.37   -0.65  1.0000
   5  11   6    3444    1200                                                        3687   -0.07    2.07  1.0000
   6  11   6   55973    2023                                                       66956   -4.67    1.59  1.0000
   7  11   6    1991     980                                                        4286   -4.35    1.15  1.0000
   8  11   6   68344    2319                                                       70524   -0.88    0.58  1.0000
   9  11   6    1460    1272                                                        1906    1.12    0.34  1.0000
  10  11   6    7294    1756                                                        8547   -1.50    0.80  1.0000
  11  11   6   20483    3442                                                       16056   -3.42    0.07  1.0000
   0  12   6  196075    8848                                                      197727   -0.36   -0.68  1.0000
   1  12   6     583    1972                                                         325   -1.88   -1.98  1.0000
   2  12   6    3978    1292                                                        3135   -1.75    1.61  1.0000
   3  12   6    3949    1234                                                        4642    1.10   -0.32  1.0000
   4  12   6   85394    2376                                                       83961    0.49    1.13  1.0000
   5  12   6    1944     935                                                        1680   -0.85    1.73  1.0000
   6  12   6     467     985                                                        1271   -2.52   -1.99  1.0000
   7  12   6     759    1012                                                         483    1.19    0.51  1.0000
   8  12   6      83    1225                                                        2071   -3.23    8.42  1.0000
   9  12   6    1539    1221                                                        3174    3.57   -0.04  1.0000
  10  12   6   14619    1380                                                       14110   -0.67    1.95  1.0000
  11  12   6       2    1416                                                        2146   -3.47    9.00  1.0000
  12  12   6    6563    1642                                                        5142    2.36    4.72  1.0000
   1  13   6   44288    2028                                                       48951    2.19    0.99  1.0000
   2  13   6    1233    1093                                                        1445   -0.66    0.64  1.0000
   3  13   6   58388    2154                                                       61887   -1.50    0.31  1.0000
   4  13   6  152719    3404                                                      170185   -4.51   -0.53  1.0000
   5  13   6     248    1003                                                        1593    0.69    5.36  1.0000
   6  13   6  131871    2728                                                      126679    1.52   -0.51  1.0000
   7  13   6    1830    1157                                                        1876   -0.05   -1.36  1.0000
   8  13   6   54232    2224                                                       55958   -0.70   -1.40  1.0000
   9  13   6    2923    1265                                                        2195   -1.50   -0.21  1.0000
  10  13   6   31115    1798                                                       29853    0.75    0.13  1.0000
  11  13   6    4281    1369                                                        3183    2.20    4.56  1.0000
  12  13   6     120    1090                                                        2251   -6.92    8.70  1.0000
  13  13   6   27251    2611                                                       32712    3.32   -1.10  1.0000
   0  14   6   48861    3092                                                       50460    0.76   -0.51  1.0000
   1  14   6    1361    1224                                                        2430    2.63   -0.78  1.0000
   2  14   6   29153    1933                                                       29528   -0.08   -1.49  1.0000
   3  14   6   17629    1468                                                       18903   -0.95   -1.87  1.0000
   4  14   6   11000    1152                                                        7658   -3.61   -0.83  1.0000
   5  14   6    6170    1334                                                        5688   -0.72    1.16  1.0000
   6  14   6    3040    1174                                                        3380    0.61    0.94  1.0000
   7  14   6    8408    1418                                                       12066   -3.77    0.71  1.0000
   8  14   6   23247    1642                                                       20147   -2.18   -1.39  1.0000
   9  14   6   17758    1474                                                       13904    3.20   -0.32  1.0000
  10  14   6     307    1254                                                        1463    4.32    0.00  1.0000
  11  14   6     196    1507                                                         478   -0.04   -2.02  1.0000
  12  14   6   20362    1724                                                       23684    2.32    0.24  1.0000
  13  14   6    2854    1727                                                        3474   -1.02   -1.40  1.0000
  14  14   6    5767    2411                                                        6726   -1.08    3.83  1.0000
   1  15   6   54835    2297                                                       54267    0.27   -0.25  1.0000
   2  15   6   16223    1726                                                       12067    3.64    2.07  1.0000
   3  15   6     641    1218                                                        1629    3.15   -0.81  1.0000
   4  15   6     699    1216                                                         726    0.17   -0.84  1.0000
   5  15   6   81825    3004                                                       85463   -1.30   -0.49  1.0000
   6  15   6   46065    2479                                                       49794   -1.79    0.51  1.0000
   7  15   6    3769    1496                                                        4323   -0.76   -1.15  1.0000
   8  15   6   41933    2313                                                       41571    0.18    0.01  1.0000
   9  15   6   31946    2131                                                       35091   -1.79   -0.13  1.0000
  10  15   6    5093    1597                                                        6199   -1.18   -3.10  1.0000
  11  15   6   12190    1699                                                       10995   -1.15   -1.26  1.0000
  12  15   6     133    1387                                                        1254    4.91   -1.08  1.0000
  13  15   6    6097    1781                                                        5452    0.85    1.49  1.0000
  14  15   6    7377    1632                                                        7283   -0.16    0.62  1.0000
  15  15   6   10089    2143                                                       11726    1.56    0.97  1.0000
   0  16   6   50992    2902                                                       54381   -1.57    2.76  1.0000
   1  16   6    9970    1266                                                        7573   -2.63   -1.02  1.0000
   2  16   6     619    1304                                                         272   -2.19   -1.72  1.0000
   3  16   6   10143    1561                                                       12196    1.98    0.67  1.0000
   4  16   6   77661    2514                                                       77257    0.16   -0.55  1.0000
   5  16   6    2139    1439                                                        3342   -2.41   -0.87  1.0000
   6  16   6    4012    1555                                                        6576    3.46    2.66  1.0000
   7  16   6   14746    1622                                                       13879    0.94   -2.54  1.0000
   8  16   6     898    1390                                                        2175    1.84    3.55  1.0000
   9  16   6    7076    1395                                                        6024    1.49    2.49  1.0000
  10  16   6   26819    2481                                                       25081   -1.20    1.41  1.0000
  11  16   6    7543    1310                                                        7667    0.14   -2.22  1.0000
  12  16   6    2707    1637                                                        3423   -1.29    1.93  1.0000
  13  16   6    4193    1437                                                        3695    0.78    0.88  1.0000
  14  16   6    7484    1421                                                        7632    0.18   -0.03  1.0000
  15  16   6    2594    1006                                                        1845    1.62    0.79  1.0000
   1  17   6     896    1120                                                        1067    0.53    0.32  1.0000
   2  17   6    2115    1339                                                        3360   -2.49   -0.10  1.0000
   3  17   6    9741    1765                                                       14836   -4.78   -0.76  1.0000
   4  17   6     891    1176                                                        1565   -2.04    0.15  1.0000
   5  17   6   12236    1591                                                       13573   -1.11   -1.36  1.0000
   6  17   6    8758    1492                                                        8554    0.55   -2.86  1.0000
   7  17   6    1796    1341                                                        2468   -1.42   -1.27  1.0000
   8  17   6     842    1309                                                        3390   -6.09   -0.07  1.0000
   9  17   6     656    1734                                                        2015   -4.07    1.29  1.0000
  10  17   6     197    1521                                                         619    1.94    2.46  1.0000
  11  17   6      40    1182                                                        1456    3.68   -5.54  1.0000
  12  17   6     737    1266                                                         887    0.45    0.63  1.0000
  13  17   6    3241    1251                                                        3079   -0.34    0.63  1.0000
   0  18   6     822    1518                                                          78    7.14    1.83  1.0000
   1  18   6   22884    1523                                                       25711    1.88    0.23  1.0000
   2  18   6    1601    1362                                                        3082    3.01    1.93  1.0000
   3  18   6    8616    1530                                                        8838    0.17    1.17  1.0000
   4  18   6   14332    1537                                                       11985    2.13    1.66  1.0000
   5  18   6    1693    1482                                                        1603   -0.23   -1.16  1.0000
   6  18   6   25728    2088                                                       22618   -2.09    0.18  1.0000
   7  18   6     579    1463                                                         308   -1.47    1.23  1.0000
   8  18   6     464    1626                                                         858   -1.65    0.30  1.0000
   9  18   6    4187    1615                                                        6213   -2.95    1.67  1.0000
  10  18   6   14551     990                                                       10426   -3.86    0.19  1.0000
  11  18   6   13881    1655                                                       14289   -0.37    0.31  1.0000
  12  18   6     107    1124                                                           0   -2.14   -0.18  1.0000
   1  19   6    5446    1121                                                        4417   -1.53   -0.38  1.0000
   2  19   6     873    1278                                                        3030    5.20    1.91  1.0000
   3  19   6    8763    1305                                                        7361    1.60    0.60  1.0000
   4  19   6    2575    1413                                                        2703    0.16    1.43  1.0000
   5  19   6    4842    1457                                                        4286   -0.85   -0.51  1.0000
   6  19   6     362    1530                                                         352    0.10   -0.83  1.0000
   7  19   6   41077    2471                                                       36609    2.38   -0.24  1.0000
   8  19   6      61    1343                                                           0    1.42   -0.79  1.0000
   9  19   6    3910     977                                                        3726   -0.38    0.93  1.0000
  10  19   6    1181    1055                                                         409   -3.04    0.79  1.0000
  11  19   6    1854    1356                                                        1788    0.24   -0.79  1.0000
   0  20   6    1995    2206                                                        2549    1.18   -1.66  1.0000
   1  20   6   12575    1568                                                       14130    1.42   -0.34  1.0000
   2  20   6    2497    1293                                                        1863    1.49   -0.82  1.0000
   3  20   6    6983    1318                                                        7652    0.81    0.04  1.0000
   4  20   6     943    1508                                                         719   -0.86    0.26  1.0000
   5  20   6     286    1519                                                        2221    1.15    7.08  1.0000
   6  20   6   15410    1695                                                       12991    2.32   -2.16  1.0000
   7  20   6    1073    1308                                                        2783   -2.33   -4.43  1.0000
   8  20   6    5821     935                                                        6810    1.30    0.05  1.0000
   9  20   6    1109    1320                                                        1558   -1.33    0.50  1.0000
   1  21   6    2244    1243                                                        3157   -1.42   -1.97  1.0000
   2  21   6    1309    1140                                                        1117   -0.59   -1.13  1.0000
   3  21   6    2009    1825                                                        3144    2.30   -1.15  1.0000
   4  21   6    3449    1841                                                        3021   -0.78   -1.37  1.0000
   5  21   6    9423    1391                                                        9338    0.10   -0.12  1.0000
   6  21   6    1343    1004                                                        1028   -1.08   -1.98  1.0000
   0   1   7   72933    3225                                                      256675   49.12    4.40  1.0000
   1   1   7   87345    3799                                                      361649   63.67    1.94  1.0000
   1   2   7   14849     957                                                        8348   -6.58    2.49  1.0000
   2   2   7    3355    1800                                                       11174    9.74    2.30  1.0000
   0   3   7  788512    6022                                                      689057  -12.02   -1.32  1.0000
   1   3   7   18252     896                                                        7192   11.03   -2.70  1.0000
   2   3   7      61    1469                                                       21700   31.65   -0.76  1.0000
   3   3   7   83095    2353                                                       32690  -22.38   -0.79  1.0000
   1   4   7  488372    3535                                                      325241   26.73    3.24  1.0000
   2   4   7  382238    4522                                                      398763   -2.75    2.32  1.0000
   3   4   7   67057    1736                                                       33051  -16.07    0.97  1.0000
   4   4   7   51600    2822                                                       48060    1.64    0.46  1.0000
   0   5   7  296390    2866                                                      185475   23.75    3.34  1.0000
   1   5   7    7836    1137                                                       12453   -4.80   -0.12  1.0000
   2   5   7 1415943    7794                                                     1180481  -21.49   -2.40  1.0000
   3   5   7  173215    2868                                                      122679  -13.73    0.74  1.0000
   4   5   7   27035    1913                                                       37222    5.91    0.58  1.0000
   5   5   7  351338    6397                                                      275740  -14.12    2.44  1.0000
   1   6   7 1162416    5994                                                      918587  -24.92   -0.72  1.0000
   2   6   7  537508    5231                                                      501024    5.27    0.30  1.0000
   3   6   7    8732    1253                                                        6022   -3.34    0.00  1.0000
   4   6   7   53916    2568                                                       80747  -10.74   -2.37  1.0000
   5   6   7   70649    2506                                                       67759   -1.17   -1.98  1.0000
   6   6   7    4791    1660                                                        2417    4.19   -0.14  1.0000
   0   7   7 3915051   37458                                                     3987286    3.78    0.24  1.0000
   1   7   7   60439    2624                                                       43848    7.59    0.14  1.0000
   2   7   7  103910    3814                                                      119956    5.00   -0.34  1.0000
   3   7   7       6    1489                                                        2338   -9.25    2.55  1.0000
   4   7   7  460565    5238                                                      421093   -6.24    1.41  1.0000
   5   7   7    4719    1124                                                        4156    0.92    1.08  1.0000
   6   7   7     128    1112                                                         455   -6.57   -1.16  1.0000
   7   7   7   13087    1981                                                       11411   -1.63    1.17  1.0000
   1   8   7  308651    6904                                                      335251   -4.85   -1.16  1.0000
   2   8   7  176523    4337                                                      183226   -1.64   -0.17  1.0000
   3   8   7  182441    4467                                                      190176    1.81    1.43  1.0000
   4   8   7   13530    1513                                                        7392    6.33   -0.23  1.0000
   5   8   7    2330    1275                                                        1461   -2.08   -1.51  1.0000
   6   8   7    7417    1372                                                        5665   -2.30    1.69  1.0000
   7   8   7   11049    1363                                                        4945   -7.23   -2.05  1.0000
   8   8   7    3970    2410                                                        3315    1.24    2.72  1.0000
   0   9   7   39920    4955                                                       33636    3.47    2.28  1.0000
   1   9   7   70570    5210                                                       97074   -9.56   -0.19  1.0000
   2   9   7  169124    3869                                                      152584   -4.25   -1.25  1.0000
   3   9   7      29    1373                                                         942    0.70    5.25  1.0000
   4   9   7    7675    1505                                                        8788    1.27    0.16  1.0000
   5   9   7   19674    1968                                                       22295   -1.79   -2.48  1.0000
   6   9   7   13823    2253                                                       11791    1.89   -0.43  1.0000
   7   9   7    2374    1717                                                        3105    1.45    0.51  1.0000
   8   9   7    1208    1256                                                        3145   -4.44   -0.21  1.0000
   9   9   7   42341    2831                                                       42611    0.13    0.44  1.0000
   1  10   7   54843    3615                                                       60679    2.55   -0.48  1.0000
   2  10   7    1029    2037                                                         750    1.33   -1.77  1.0000
   3  10   7  191609    4956                                                      187108   -1.10    0.82  1.0000
   4  10   7    2367    1885                                                         752   -4.42    0.75  1.0000
   5  10   7   25435    2678                                                       29571    2.63   -1.78  1.0000
   6  10   7      16    1968                                                        1743    7.70   -1.65  1.0000
   7  10   7  225885    3743                                                      223099   -0.60   -0.32  1.0000
   8  10   7    5717    1170                                                        5361    0.54   -0.94  1.0000
   9  10   7   18556    1912                                                       22190    2.67   -1.86  1.0000
  10  10   7    9395    2175                                                       13475   -3.88    3.14  1.0000
   0  11   7   26443    4314                                                       33790    4.43   -2.57  1.0000
   1  11   7    3336    2196                                                        2612    1.38   -0.12  1.0000
   2  11   7   32334    2894                                                       27284   -3.04   -0.96  1.0000
   3  11   7   25008    2870                                                       17644   -5.27    0.12  1.0000
   4  11   7   83964    4709                                                       82090    0.71   -1.13  1.0000
   5  11   7    4826    1058                                                        3668   -1.85   -0.12  1.0000
   6  11   7   36595    1536                                                       31089   -3.12    0.02  1.0000
   7  11   7    1258     979                                                        1533    0.77    0.22  1.0000
   8  11   7   87540    2596                                                       83920    1.36   -1.33  1.0000
   9  11   7    1601    1224                                                        3021   -3.09   -0.46  1.0000
  10  11   7    2476    1577                                                        2041    2.15   -3.58  1.0000
  11  11   7    5659    2588                                                        5126    0.78    1.37  1.0000
   1  12   7    5058    1309                                                        5018   -0.08    0.36  1.0000
   2  12   7     142    1225                                                        1039   -0.45   -5.19  1.0000
   3  12   7   18332    1340                                                       16534   -1.56   -3.74  1.0000
   4  12   7     191    1073                                                         542    0.36    3.50  1.0000
   5  12   7  403568    4408                                                      398115   -0.88   -0.48  1.0000
   6  12   7    1445    1001                                                        1746    0.74    0.73  1.0000
   7  12   7     827    1064                                                        1522   -2.02   -1.50  1.0000
   8  12   7     419    1220                                                        1982    4.74   -1.88  1.0000
   9  12   7  152196    3202                                                      141243   -3.01    0.72  1.0000
  10  12   7    2872    1229                                                        4210   -2.21   -2.12  1.0000
  11  12   7    1841    1572                                                        2240    0.45    2.55  1.0000
  12  12   7    8653    2243                                                       10578   -2.03    0.94  1.0000
   0  13   7    5237    1560                                                        4080    1.78   -0.33  1.0000
   1  13   7    2613    1226                                                        3415   -1.14    2.05  1.0000
   2  13   7   10903    1222                                                        8309    3.81   -4.25  1.0000
   3  13   7   42995    1971                                                       46762    1.86   -0.50  1.0000
   4  13   7   10443    1311                                                        9823   -0.61   -0.70  1.0000
   5  13   7    5371    1163                                                        4205   -1.76   -0.58  1.0000
   6  13   7  201892    3224                                                      189470    2.91    0.57  1.0000
   7  13   7   14663    1634                                                       20785    4.80    0.41  1.0000
   8  13   7   15779    1542                                                       17864    1.73   -2.84  1.0000
   9  13   7     342    1159                                                        1192    3.22   -0.91  1.0000
  10  13   7    4112    1392                                                        5306   -1.68    2.96  1.0000
  11  13   7    4270    1755                                                        6908   -3.58   -1.41  1.0000
  12  13   7    5797    1508                                                        7794    2.54   -0.55  1.0000
  13  13   7   14000    2118                                                       11937   -2.00    2.35  1.0000
   1  14   7    4919    1251                                                        4744   -0.26   -0.10  1.0000
   2  14   7    4458    1189                                                        4130   -0.63    1.61  1.0000
   3  14   7   79338    2463                                                       76797   -0.99    0.72  1.0000
   4  14   7    7021    1219                                                        4379   -3.67   -0.03  1.0000
   5  14   7    1498    1422                                                        1021    1.41    0.16  1.0000
   6  14   7  141666    3258                                                      145593    1.08   -1.37  1.0000
   7  14   7  183896    3523                                                      175501   -2.08    0.27  1.0000
   8  14   7   15474    1465                                                       14534   -0.81    0.42  1.0000
   9  14   7    1616    1258                                                        3677    4.16   -1.15  1.0000
  10  14   7     333    1263                                                         946   -2.06    2.53  1.0000
  11  14   7    2312    1616                                                        4841    4.23   -2.90  1.0000
  12  14   7    1427    1485                                                        3094    3.69    0.67  1.0000
  13  14   7    4446    1661                                                        3180    2.87    3.39  1.0000
  14  14   7    1571    2120                                                        2336   -1.59    2.32  1.0000
   0  15   7   29953    2953                                                       30327   -0.19   -0.75  1.0000
   1  15   7     965    1460                                                        2991    4.22    3.07  1.0000
   2  15   7   18001    2221                                                       22183   -3.01   -1.32  1.0000
   3  15   7    1323    1216                                                        1338   -0.51   -2.86  1.0000
   4  15   7   84995    2735                                                       88794   -1.31   -0.82  1.0000
   5  15   7    1542    1375                                                        1785   -0.45    1.90  1.0000
   6  15   7    5577    1476                                                        5081   -0.74    0.22  1.0000
   7  15   7   23383    2004                                                       25530   -1.43    0.35  1.0000
   8  15   7   21850    1900                                                       22749   -0.57   -0.95  1.0000
   9  15   7    1873    1546                                                        2162    0.88    4.78  1.0000
  10  15   7    9048    1708                                                        9521    0.42   -3.64  1.0000
  11  15   7    2173    1455                                                        3330   -2.06   -2.41  1.0000
  12  15   7   12104    2155                                                       13828    1.60   -1.06  1.0000
  13  15   7    1207    1606                                                        2134   -2.39    0.17  1.0000
  14  15   7    8074    1611                                                        8955    0.95    0.64  1.0000
  15  15   7     436    1613                                                          10   -3.69   -0.17  1.0000
   1  16   7     315    1123                                                        1159   -3.39    0.08  1.0000
   2  16   7    1016    1294                                                        1901    2.45   -0.35  1.0000
   3  16   7   14591    1395                                                       16809    1.85   -0.46  1.0000
   4  16   7    1211    1222                                                        2629    3.29    1.33  1.0000
   5  16   7   87447    2561                                                       81680   -2.06   -0.27  1.0000
   6  16   7   38085    2223                                                       37880   -0.13    0.69  1.0000
   7  16   7     315    1356                                                         610   -1.20   -1.48  1.0000
   8  16   7   34093    2100                                                       36763    1.36    2.53  1.0000
   9  16   7    7498    1554                                                        5770   -2.66    2.61  1.0000
  10  16   7      55    1658                                                           0    1.52    0.32  1.0000
  11  16   7      47    1289                                                         938    4.93   -0.53  1.0000
  12  16   7      43    1532                                                         554   -3.28   -1.32  1.0000
  13  16   7    1828    1447                                                        1551    0.67    0.70  1.0000
  14  16   7      67    1245                                                           0   -1.67    0.32  1.0000
   0  17   7   93429    3503                                                       88081    1.84    0.12  1.0000
   1  17   7    4901    1175                                                        4924   -0.96    4.43  1.0000
   2  17   7    1306    1255                                                        1644   -0.47   -1.31  1.0000
   3  17   7    1879    1379                                                        2251   -0.83   -0.77  1.0000
   4  17   7    7459    1212                                                        6803    0.79    0.50  1.0000
   5  17   7     451    1279                                                        2904    6.21    2.84  1.0000
   6  17   7   21115    1657                                                       18542    2.04   -2.02  1.0000
   7  17   7    1351    1268                                                        1129    0.69   -0.53  1.0000
   8  17   7    5941    1495                                                        6167    0.04    2.08  1.0000
   9  17   7    5788    1688                                                        3653    3.25    0.36  1.0000
  10  17   7   11499    1800                                                       11712    0.22   -2.15  1.0000
  11  17   7     105    1085                                                         270   -1.30    0.26  1.0000
  12  17   7    2435    1320                                                        3140    1.36    0.42  1.0000
  13  17   7    1162    1191                                                        1372   -0.61   -0.06  1.0000
   1  18   7   34536    1613                                                       31504   -1.73   -0.10  1.0000
   2  18   7     610    1284                                                        1443    1.03    4.19  1.0000
   3  18   7     948    1588                                                        1428   -1.48    0.87  1.0000
   4  18   7    1972    1291                                                        2072   -0.29    3.09  1.0000
   5  18   7      36    1579                                                           3   -1.48   -0.60  1.0000
   6  18   7     930    1704                                                        1477    1.46    1.24  1.0000
   7  18   7    1465    1775                                                        3462    4.16    1.22  1.0000
   8  18   7       1    1510                                                         752    0.87    5.45  1.0000
   9  18   7     768    1512                                                        2280   -4.12   -0.89  1.0000
  10  18   7     160     872                                                         414   -0.01    2.52  1.0000
  11  18   7   15511    1604                                                       14751    0.63    1.38  1.0000
  12  18   7     213    1031                                                         399   -0.57    1.24  1.0000
   0  19   7     325    1651                                                        1760    4.96   -0.46  1.0000
   1  19   7     428    1443                                                         270   -1.09    1.58  1.0000
   2  19   7   68944    2397                                                       66969    0.73    1.61  1.0000
   3  19   7     404    1377                                                         256   -0.86   -0.02  1.0000
   4  19   7    2752    1315                                                        3392   -1.21    0.19  1.0000
   5  19   7     476    1705                                                           0    4.51    0.55  1.0000
   6  19   7     499    1523                                                         590   -0.28   -1.10  1.0000
   7  19   7     277    1447                                                           0    3.46    0.10  1.0000
   8  19   7    1643    1349                                                        2409    1.74   -1.61  1.0000
   9  19   7      82     761                                                           8    2.29    0.93  1.0000
  10  19   7    1277    1063                                                         999   -1.51    1.80  1.0000
   1  20   7   14185    1825                                                       12617    1.43   -0.24  1.0000
   2  20   7     177    1166                                                         225   -0.12   -1.97  1.0000
   3  20   7     555    1420                                                        2819    4.27    4.55  1.0000
   4  20   7      13    1439                                                           0    0.76   -0.02  1.0000
   5  20   7    2913    1494                                                        3163   -0.36   -1.08  1.0000
   6  20   7    1365    1358                                                        2326    2.19    1.38  1.0000
   7  20   7    1028    1153                                                        1011    0.06   -0.04  1.0000
   8  20   7      42     861                                                         119   -0.74   -1.00  1.0000
   0  21   7   38911    2990                                                       40161   -0.57   -1.25  1.0000
   1  21   7     342    1177                                                         485    0.69    0.53  1.0000
   2  21   7     119    1691                                                           0    1.67   -1.54  1.0000
   3  21   7     457    1612                                                         420   -0.24    0.82  1.0000
   4  21   7    1959    1663                                                        2562   -1.30    2.00  1.0000
   5  21   7     920    1004                                                         483   -1.85   -1.19  1.0000
   0   0   8   10892    3172                                                       31640   51.84   19.76  1.0000
   1   1   8   12946    1436                                                       20161   -2.01  -10.01  1.0000
   0   2   8  373862    4762                                                      362506    1.92    4.00  1.0000
   1   2   8    5445    1024                                                        9538   -4.98   -0.05  1.0000
   2   2   8   21631    2379                                                       36290   -8.95    1.38  1.0000
   1   3   8    8151     837                                                         782  -12.94   -1.04  1.0000
   2   3   8   37694    1984                                                       53701    7.51    4.19  1.0000
   3   3   8  463008    6115                                                      331155  -22.97   14.66  1.0000
   0   4   8    1608    1270                                                        7948   21.91   11.88  1.0000
   1   4   8  183246    3275                                                      240493  -13.03    1.74  1.0000
   2   4   8      82    1570                                                       23553  -24.28  -20.39  1.0000
   3   4   8  480238    5079                                                      423146    8.89   -1.67  1.0000
   4   4   8   14610    2124                                                       16510   -1.47   -1.49  1.0000
   1   5   8  188796    2994                                                      162031    6.69    2.83  1.0000
   2   5   8    5261    1254                                                       11039    6.36    3.76  1.0000
   3   5   8  356139    4358                                                      291759  -11.79   -0.67  1.0000
   4   5   8  108925    3077                                                      121149    3.76   -0.71  1.0000
   5   5   8  591659    8829                                                      517166  -10.45   -7.09  1.0000
   0   6   8  119637    4441                                                      114804    1.47   -0.27  1.0000
   1   6   8  462362    7401                                                      522027   -8.84   -0.66  1.0000
   2   6   8  520234    5304                                                      479230   -6.05   -1.26  1.0000
   3   6   8  869270    7983                                                      962578  -10.17    1.18  1.0000
   4   6   8   84463    2310                                                       55544  -11.60    2.20  1.0000
   5   6   8   84183    2885                                                       87977   -1.36    1.56  1.0000
   6   6   8  185705    5680                                                      176642    2.46   -3.76  1.0000
   1   7   8  293417    5926                                                      300510    1.28    3.41  1.0000
   2   7   8   42089    3055                                                       61024   -8.65    3.00  1.0000
   3   7   8   89985    3185                                                       69378   -7.61   -0.14  1.0000
   4   7   8   30446    2686                                                       44043    7.35   -1.03  1.0000
   5   7   8  207959    4206                                                      227917   -4.47    0.83  1.0000
   6   7   8   15149    1226                                                        4535   11.59    1.00  1.0000
   7   7   8  760322   11214                                                      788385    3.35   -1.56  1.0000
   0   8   8   56797    3863                                                       54215   -1.18   -2.37  1.0000
   1   8   8  363467    6030                                                      361606    0.38   -1.90  1.0000
   2   8   8   21493    1791                                                       13744   -6.14    0.80  1.0000
   3   8   8  112703    3574                                                      104144    2.69    0.82  1.0000
   4   8   8  209222    4955                                                      210861   -0.34   -0.99  1.0000
   5   8   8   33087    2024                                                       23833    5.72    0.31  1.0000
   6   8   8  394633    6501                                                      397297    0.37    2.00  1.0000
   7   8   8   15485    1823                                                       14799   -0.61    0.77  1.0000
   8   8   8  330496    9473                                                      287397    8.09   -0.22  1.0000
   1   9   8     159    2255                                                        1079   -0.86   -5.10  1.0000
   2   9   8   27148    2202                                                       25997    0.72    1.27  1.0000
   3   9   8       6    1403                                                        1098    7.22   -0.63  1.0000
   4   9   8   22130    1922                                                       18363    2.81   -0.67  1.0000
   5   9   8  130412    3756                                                      116079   -4.22   -1.38  1.0000
   6   9   8   72814    2873                                                       56164    6.80    2.12  1.0000
   7   9   8  194887    5473                                                      174003    5.07   -0.18  1.0000
   8   9   8   64106    2201                                                       56180    3.36    0.24  1.0000
   9   9   8  102351    4064                                                      105659    1.09   -1.45  1.0000
   0  10   8     345    2911                                                        2809   -7.60    1.96  1.0000
   1  10   8    5902    2288                                                        8217   -2.94    0.94  1.0000
   2  10   8   96466    4871                                                       98651    0.74   -0.95  1.0000
   3  10   8    1928    1744                                                        1421    1.25    0.74  1.0000
   4  10   8    5273    2035                                                        4148   -1.71   -0.16  1.0000
   5  10   8      52    1984                                                        3127   -1.80  -10.34  1.0000
   6  10   8   49408    1905                                                       44549    2.32    2.72  1.0000
   7  10   8    2732    1115                                                        4807    3.56   -0.23  1.0000
   8  10   8   20708    1596                                                       21088    0.30   -1.54  1.0000
   9  10   8   23656    2002                                                       26392    1.83   -1.65  1.0000
  10  10   8   12602    2746                                                        9101    3.66   -2.51  1.0000
   1  11   8   83871    4588                                                       98031    4.82    1.70  1.0000
   2  11   8   95542    4508                                                       92590    0.99    1.12  1.0000
   3  11   8    5892    2548                                                        6664   -0.95   -0.87  1.0000
   4  11   8   88685    2657                                                       84730    1.39    0.36  1.0000
   5  11   8   18747    1309                                                       14709    3.31   -1.28  1.0000
   6  11   8  126652    2698                                                      124324    0.75   -1.52  1.0000
   7  11   8    2961    1055                                                        4306    2.33   -1.30  1.0000
   8  11   8   32424    1667                                                       30683    1.07   -0.83  1.0000
   9  11   8    2460    1335                                                        1204    3.18    1.03  1.0000
  10  11   8   18316    2439                                                       19911   -1.24    2.19  1.0000
  11  11   8       7    2744                                                        1484   -0.86   -7.47  1.0000
   0  12   8   77664    3145                                                       74405   -1.27    0.87  1.0000
   1  12   8     741    1189                                                         596   -0.63    0.97  1.0000
   2  12   8   30924    1711                                                       36521   -3.23    1.88  1.0000
   3  12   8     285    1011                                                         717   -1.16    2.48  1.0000
   4  12   8    2908    1051                                                        1229    4.11    1.06  1.0000
   5  12   8     537     949                                                        1092    2.01    0.61  1.0000
   6  12   8    6976    1218                                                        6862    0.18   -1.12  1.0000
   7  12   8   18740    1436                                                       22578    2.73   -2.23  1.0000
   8  12   8   23309    1586                                                       19339    2.84    0.72  1.0000
   9  12   8    5130    1228                                                        3860   -1.97   -0.60  1.0000
  10  12   8    6796    2064                                                        5627    1.57   -0.36  1.0000
  11  12   8    3636    1588                                                        3433   -0.42    0.92  1.0000
  12  12   8   10588    2094                                                        9734   -0.87   -0.17  1.0000
   1  13   8   41806    1959                                                       43839   -0.90   -1.61  1.0000
   2  13   8   50997    1971                                                       46815    2.05   -1.70  1.0000
   3  13   8    2442    1150                                                        2071   -0.76   -1.77  1.0000
   4  13   8   13387    1456                                                       15284   -1.69    0.56  1.0000
   5  13   8   53343    2390                                                       56035   -1.16   -1.15  1.0000
   6  13   8   84911    2283                                                       75292    3.54   -0.03  1.0000
   7  13   8    5935    1358                                                        7909    2.47   -0.63  1.0000
   8  13   8   61221    2285                                                       60693    0.19    0.90  1.0000
   9  13   8    7737    1416                                                        9819   -2.31   -0.20  1.0000
  10  13   8    6936    1388                                                        5935    1.31   -0.08  1.0000
  11  13   8   40438    2458                                                       41947    0.80   -1.40  1.0000
  12  13   8    1217    1388                                                        3825   -5.52   -1.35  1.0000
  13  13   8    1788    1676                                                        2379   -1.10   -1.28  1.0000
   0  14   8   19434    2096                                                       14211    4.27   -0.52  1.0000
   1  14   8    1009    1202                                                        1457   -0.59    3.67  1.0000
   2  14   8   38008    2017                                                       45089    3.64   -0.42  1.0000
   3  14   8     543    1205                                                        2063    4.64   -0.10  1.0000
   4  14   8   25601    1933                                                       25434    0.11    0.08  1.0000
   5  14   8   56180    2517                                                       52410    1.68   -0.22  1.0000
   6  14   8  107154    3385                                                      112083    1.54   -2.17  1.0000
   7  14   8    8480    1352                                                        9627   -1.24   -0.85  1.0000
   8  14   8    3567    1246                                                        4271   -1.11   -1.00  1.0000
   9  14   8    2129    1331                                                        3228   -2.02    2.29  1.0000
  10  14   8   28169    1830                                                       27510   -0.44    0.65  1.0000
  11  14   8   16166    1793                                                       13514    2.37   -1.52  1.0000
  12  14   8   33138    1841                                                       32389    0.58   -2.13  1.0000
  13  14   8    5483    1813                                                        6390   -1.25    0.58  1.0000
  14  14   8    2199    2148                                                         608   -4.54   -1.56  1.0000
   1  15   8   15528    1781                                                       15296   -0.34    1.50  1.0000
   2  15   8    2100    1696                                                        1719    0.96    2.61  1.0000
   3  15   8   20240    1546                                                       15341    3.80    1.42  1.0000
   4  15   8   28270    1880                                                       23655    2.94    1.64  1.0000
   5  15   8   13994    1737                                                       13242   -0.70   -1.21  1.0000
   6  15   8   43672    2408                                                       47267   -1.75   -0.24  1.0000
   7  15   8   66673    2162                                                       56273    4.40   -1.28  1.0000
   8  15   8   26603    1661                                                       23957    1.72    2.10  1.0000
   9  15   8      99    1498                                                         709    3.46    0.30  1.0000
  10  15   8    2983    1926                                                        6391   -5.27    1.35  1.0000
  11  15   8    5802    1236                                                        6074   -0.39    1.23  1.0000
  12  15   8     283    1735                                                        1568    4.70   -0.82  1.0000
  13  15   8   14132    1903                                                       12073   -2.11    2.20  1.0000
  14  15   8    2681    1354                                                        2022   -1.40   -0.66  1.0000
  15  15   8     396    1606                                                        1383    2.15   -3.11  1.0000
   0  16   8   13799    1729                                                        7949   -5.90   -0.15  1.0000
   1  16   8   25174    1736                                                       22460   -1.79   -1.09  1.0000
   2  16   8    8630    1707                                                        9542   -0.94   -0.77  1.0000
   3  16   8    3212    1211                                                        1795   -2.99   -0.07  1.0000
   4  16   8    1824    1381                                                        3330   -3.06    0.98  1.0000
   5  16   8    2797    1225                                                        2704    0.28    0.89  1.0000
   6  16   8     548    1343                                                         744   -0.76   -1.69  1.0000
   7  16   8    1587    1350                                                        1600    0.43   -2.47  1.0000
   8  16   8    8195    1718                                                        8019   -0.23    0.72  1.0000
   9  16   8   11671    1626                                                        8232    3.66   -0.72  1.0000
  10  16   8    2502    1349                                                        3124   -0.24   -3.89  1.0000
  11  16   8   13694    1484                                                       13483    0.17    1.83  1.0000
  12  16   8     839    1469                                                         781   -0.17   -0.80  1.0000
  13  16   8    6091    1460                                                        7423   -1.69   -0.02  1.0000
  14  16   8     676    1113                                                         317    1.70    0.15  1.0000
   1  17   8    1255    1138                                                        2183   -2.37    0.47  1.0000
   2  17   8     325    1258                                                        2488   -2.54   -6.22  1.0000
   3  17   8    1788    1377                                                        2240   -1.02   -0.64  1.0000
   4  17   8    1719    1190                                                        2201   -1.02    1.96  1.0000
   5  17   8    1778    1165                                                        1959   -0.40    0.62  1.0000
   6  17   8   18372    1692                                                       19447   -0.72   -1.66  1.0000
   7  17   8    7123    1571                                                        7445   -0.35   -0.66  1.0000
   8  17   8   14647    1730                                                       15993   -1.07   -1.32  1.0000
   9  17   8    4027    1328                                                        4532   -0.45    4.32  1.0000
  10  17   8     108     988                                                         208    0.72    1.38  1.0000
  11  17   8     725    1460                                                         920    0.65   -1.36  1.0000
  12  17   8    1215    1317                                                        2030    2.13   -0.16  1.0000
  13  17   8     180    1053                                                         720   -2.77   -0.35  1.0000
   0  18   8     369    1490                                                        1455   -1.13   -3.96  1.0000
   1  18   8   28251    1750                                                       27996   -0.17    0.23  1.0000
   2  18   8    5724    1409                                                        4629    1.59    0.65  1.0000
   3  18   8   19829    1812                                                       22389    1.79    0.88  1.0000
   4  18   8     549    1239                                                         938    0.38   -3.68  1.0000
   5  18   8    1667    1377                                                        3495    3.83   -0.44  1.0000
   6  18   8     654    1268                                                        1470   -2.67   -0.12  1.0000
   7  18   8     904    1675                                                         967   -0.22    0.09  1.0000
   8  18   8   20402    2164                                                       23161    1.93   -2.61  1.0000
   9  18   8    2903    1174                                                        3975   -1.48   -1.97  1.0000
  10  18   8     239     819                                                         321    0.53    1.27  1.0000
  11  18   8    7716    1384                                                        7551    0.21   -0.21  1.0000
  12  18   8     137     948                                                         681    2.99   -0.17  1.0000
   1  19   8    1238    1355                                                        1479   -0.42   -1.39  1.0000
   2  19   8     645    1404                                                         191   -3.12    2.50  1.0000
   3  19   8    8347    1567                                                       10838    2.50    1.95  1.0000
   4  19   8    2900    1306                                                        2344   -1.25    1.16  1.0000
   5  19   8    8410    1908                                                        9342   -0.96   -0.78  1.0000
   6  19   8       8    1601                                                        1907   -0.06    8.52  1.0000
   7  19   8    8841    1630                                                        8713   -0.22   -3.37  1.0000
   8  19   8      80    1000                                                         533    2.74   -1.70  1.0000
   9  19   8    3518     754                                                        2470    2.05   -0.46  1.0000
  10  19   8    1312    1018                                                        1097   -0.64   -0.25  1.0000
   0  20   8    4111    2229                                                        6945   -4.00    1.02  1.0000
   1  20   8   11250    1865                                                       13208    1.76    1.10  1.0000
   2  20   8     818    1190                                                         696   -0.56    0.49  1.0000
   3  20   8   15677    1500                                                       17356    1.37   -1.80  1.0000
   4  20   8   11766    1792                                                       12407   -0.63    0.83  1.0000
   5  20   8      33    1349                                                           0   -1.18    0.12  1.0000
   6  20   8    6530    1453                                                        6876    0.39    0.64  1.0000
   7  20   8     881     864                                                         797    0.30    0.04  1.0000
   8  20   8    9026    1202                                                        8467    0.60    0.61  1.0000
   1  21   8    1373    1168                                                        1063   -0.92   -0.12  1.0000
   2  21   8    2962    1636                                                        2689   -0.55    0.35  1.0000
   3  21   8      71    1665                                                           0    1.47    0.95  1.0000
   4  21   8    3888    1732                                                        6743    3.90    1.77  1.0000
   5  21   8    9528    1187                                                        9254   -0.35    0.88  1.0000
   0   1   9    7436    1631                                                       27419    0.23   22.95  1.0000
   1   1   9  170446    2222                                                       72082  -30.09    1.26  1.0000
   1   2   9  185740    2747                                                      206125   -4.80    2.90  1.0000
   2   2   9     123    1636                                                         844   -3.73   -0.97  1.0000
   0   3   9   74493    3257                                                      136789  -19.91   -6.65  1.0000
   1   3   9   12395    1149                                                       16823    3.76   -2.08  1.0000
   2   3   9  132761    3025                                                      142689    2.85   -1.98  1.0000
   3   3   9   97222    3356                                                       69534  -10.18    3.26  1.0000
   1   4   9   25697    2088                                                       73342   23.01    0.47  1.0000
   2   4   9   10413    1295                                                        8253    2.33   -0.19  1.0000
   3   4   9  100987    2853                                                      108751   -2.48   -0.49  1.0000
   4   4   9   91425    2884                                                       40519   21.06   -1.02  1.0000
   0   5   9 3084297   16483                                                     3392386   17.82    0.54  1.0000
   1   5   9   11696    1376                                                       14600    2.63    0.47  1.0000
   2   5   9      84    1135                                                         493   -3.84    2.69  1.0000
   3   5   9     537    1289                                                        5685   10.87    0.40  1.0000
   4   5   9  102505    3062                                                      114494    3.75    0.91  1.0000
   5   5   9  274830    7784                                                      374034   18.17   -2.41  1.0000
   1   6   9 1078439   11158                                                     1147356   -6.66   -4.77  1.0000
   2   6   9  114865    2638                                                       93306    7.00   -1.67  1.0000
   3   6   9  540928    6804                                                      649602   14.68   -0.12  1.0000
   4   6   9     239    1192                                                        3144   -8.34    1.64  1.0000
   5   6   9    4474    1342                                                        4248    0.34    0.63  1.0000
   6   6   9   16218    2545                                                       20645    3.34   -1.93  1.0000
   0   7   9   17705    3819                                                       11278    5.61    0.87  1.0000
   1   7   9   87269    3263                                                       68234    7.12   -0.02  1.0000
   2   7   9 1803953   15096                                                     1886319    6.31    0.11  1.0000
   3   7   9   17802    2359                                                       26116   -5.74   -2.38  1.0000
   4   7   9   26382    2417                                                       30136   -2.33   -0.03  1.0000
   5   7   9   42932    3089                                                       56881    6.49    1.28  1.0000
   6   7   9       3    1166                                                        2419   -8.65    5.06  1.0000
   7   7   9     294    1585                                                           0   -3.56    0.26  1.0000
   1   8   9  301744    6363                                                      290341   -2.18   -0.11  1.0000
   2   8   9   29532    2719                                                       37358   -4.46   -0.30  1.0000
   3   8   9   17237    2290                                                       28533    7.78    2.64  1.0000
   4   8   9    9108    1804                                                       10008    0.85   -2.70  1.0000
   5   8   9   85699    3204                                                       81635   -1.45   -0.55  1.0000
   6   8   9    5682    1434                                                        2743   -4.80    0.40  1.0000
   7   8   9    1208    1428                                                        2628   -0.08    5.43  1.0000
   8   8   9   13617    2884                                                       10736   -2.79    1.06  1.0000
   0   9   9  214215   10132                                                      184378   -7.15    2.43  1.0000
   1   9   9   35534    3749                                                       34725    0.48   -1.10  1.0000
   2   9   9   61921    3312                                                       78228    6.42    0.19  1.0000
   3   9   9    2936    1541                                                         111    9.08    0.26  1.0000
   4   9   9   25743    2351                                                       32019    3.85    0.10  1.0000
   5   9   9    3145    1489                                                        3996   -1.47   -0.43  1.0000
   6   9   9     831    1468                                                        2086    2.95    2.29  1.0000
   7   9   9    5264    1148                                                        5098   -0.25    0.49  1.0000
   8   9   9   43635    2080                                                       44641   -0.52    0.63  1.0000
   9   9   9    2812    2402                                                        1298   -3.63    1.35  1.0000
   1  10   9    9823    2893                                                        9203   -0.66    0.80  1.0000
   2  10   9   22911    3076                                                       22376    0.40    1.30  1.0000
   3  10   9   64990    4328                                                       69615    1.85    0.10  1.0000
   4  10   9     384    1966                                                           0   -3.96   -1.01  1.0000
   5  10   9  172244    5564                                                      162796   -2.36   -1.64  1.0000
   6  10   9    8382    1126                                                        9061    0.76   -0.50  1.0000
   7  10   9      34    1111                                                        1643   -0.67    7.20  1.0000
   8  10   9     749    1132                                                         878    0.47    0.07  1.0000
   9  10   9  111855    4002                                                      118013    1.87    0.50  1.0000
  10  10   9     764    2199                                                        2029   -3.60   -0.47  1.0000
   0  11   9    1454    2744                                                        1559    2.43   -5.16  1.0000
   1  11   9   31227    2801                                                       22510    5.55    0.00  1.0000
   2  11   9    1601    2244                                                        6220   -6.63    5.29  1.0000
   3  11   9     151    1285                                                         687   -2.50   -2.15  1.0000
   4  11   9   53462    2036                                                       56672    1.37    1.37  1.0000
   5  11   9    8191    1090                                                        7555   -0.85   -2.00  1.0000
   6  11   9  155032    3164                                                      173770   -4.70   -2.69  1.0000
   7  11   9    3950    1137                                                        3914   -0.07   -0.70  1.0000
   8  11   9   12525    1392                                                       14281    1.56    0.42  1.0000
   9  11   9    2431    1203                                                        1217   -3.00    0.06  1.0000
  10  11   9   39369    2438                                                       38111    0.66    0.04  1.0000
  11  11   9    1758    2787                                                        3834    3.30   -3.31  1.0000
   1  12   9    2068     923                                                        1504   -1.56    1.01  1.0000
   2  12   9     581    1038                                                        1225    2.27   -0.18  1.0000
   3  12   9  152964    3231                                                      162574    2.51    0.23  1.0000
   4  12   9    5122    1203                                                        6506    1.89   -0.59  1.0000
   5  12   9    3452    1000                                                        3853   -0.27    2.78  1.0000
   6  12   9    6292    1104                                                        4645   -2.41    1.45  1.0000
   7  12   9  451651    4993                                                      478443    4.02    1.83  1.0000
   8  12   9    2534    1203                                                        1308    2.96   -0.44  1.0000
   9  12   9   15784    1727                                                       20158    3.40   -1.19  1.0000
  10  12   9   12695    1962                                                       13191   -0.45   -0.01  1.0000
  11  12   9    5352    1628                                                        5120   -0.34    0.11  1.0000
  12  12   9    7956    2126                                                        8155    0.21   -3.93  1.0000
   0  13   9    5363    1846                                                        8636   -3.94    2.98  1.0000
   1  13   9   13946    1282                                                       17445   -2.91   -0.29  1.0000
   2  13   9    2593    1164                                                        2078   -1.11    0.09  1.0000
   3  13   9    1567    1189                                                        3294   -3.19    2.93  1.0000
   4  13   9   42156    2024                                                       46308   -2.10    2.09  1.0000
   5  13   9      62    1306                                                         331   -2.12    0.46  1.0000
   6  13   9   24203    1715                                                       26970    1.84   -0.86  1.0000
   7  13   9    4663    1282                                                        3846    1.32   -0.57  1.0000
   8  13   9   17737    1533                                                       17999   -0.28    2.33  1.0000
   9  13   9    1815    1247                                                        1978    0.38    0.40  1.0000
  10  13   9      75    1298                                                        1825   -3.10    6.51  1.0000
  11  13   9    3470    1237                                                        3361   -0.27    0.87  1.0000
  12  13   9    2163    1320                                                        4663    4.15    2.69  1.0000
  13  13   9    2720    1977                                                        7458    7.04    1.69  1.0000
   1  14   9    2628    1191                                                        2338   -0.57   -0.72  1.0000
   2  14   9    2096    1336                                                        2199    0.19    1.11  1.0000
   3  14   9   14986    1503                                                        9967   -4.71    0.09  1.0000
   4  14   9    9614    1532                                                        7712   -2.13    0.24  1.0000
   5  14   9  123356    3516                                                      123961    0.20   -0.45  1.0000
   6  14   9   19244    1773                                                       16507   -2.18   -2.12  1.0000
   7  14   9      86    1116                                                         984   -4.53    1.32  1.0000
   8  14   9   10334    1556                                                       12285    1.91   -0.06  1.0000
   9  14   9   15949    1647                                                       14886   -0.83   -0.73  1.0000
  10  14   9    1045    1304                                                        2896   -4.28    2.48  1.0000
  11  14   9       1    1075                                                        1410   -6.48   -4.10  1.0000
  12  14   9    2425    1198                                                        2381    0.21   -0.96  1.0000
  13  14   9    3028    1787                                                        3751   -1.27    1.71  1.0000
  14  14   9    3534    2322                                                        5705    2.94    2.70  1.0000
   0  15   9   42874    3133                                                       37407    2.81    1.72  1.0000
   1  15   9    1893    1424                                                        1478    1.07   -0.47  1.0000
   2  15   9   46418    2150                                                       41239    2.55    0.91  1.0000
   3  15   9       5    1342                                                           0   -0.46    0.16  1.0000
   4  15   9   14401    2004                                                       15784   -1.17   -0.28  1.0000
   5  15   9     110    1389                                                         144    0.17    0.94  1.0000
   6  15   9  158028    3907                                                      158935   -0.22   -0.52  1.0000
   7  15   9    1170    1218                                                        2583   -3.43   -0.64  1.0000
   8  15   9   18086    1628                                                       17546   -0.53    1.19  1.0000
   9  15   9    2875    1213                                                        1933    2.17   -1.79  1.0000
  10  15   9    1807    1520                                                        4473    4.96   -2.00  1.0000
  11  15   9     339    1121                                                         615    0.95   -1.76  1.0000
  12  15   9   16568    1650                                                       14627   -1.86    2.04  1.0000
  13  15   9    1794    1506                                                        2070    0.65    0.02  1.0000
  14  15   9    6454    1497                                                        6665    0.06    1.80  1.0000
  15  15   9      61    1581                                                           0   -1.58   -0.42  1.0000
   1  16   9   17086    1657                                                       18499    1.08    0.53  1.0000
   2  16   9    1102    1453                                                        2055    2.29   -1.66  1.0000
   3  16   9   26765    1885                                                       35299    5.08   -0.83  1.0000
   4  16   9    3652    1430                                                        4619    1.56   -0.46  1.0000
   5  16   9    9999    1512                                                        8876    1.22    0.73  1.0000
   6  16   9    8651    1528                                                        7811   -0.96   -0.21  1.0000
   7  16   9   91304    3308                                                       89528   -0.58   -1.28  1.0000
   8  16   9     676    1515                                                         718    0.16    0.93  1.0000
   9  16   9     344    1417                                                         197    0.94    0.33  1.0000
  10  16   9      10    1110                                                        2214    2.76   -8.71  1.0000
  11  16   9    1058    1217                                                        2925    4.40   -1.19  1.0000
  12  16   9     344    1383                                                         896   -1.91   -1.50  1.0000
  13  16   9       3    1328                                                           0   -0.12   -0.37  1.0000
  14  16   9     533    1092                                                         978    1.59   -1.47  1.0000
   0  17   9    2515    1736                                                        5428   -4.93    0.56  1.0000
   1  17   9      35    1229                                                         926   -3.62   -3.64  1.0000
   2  17   9   60497    2382                                                       64850   -1.85    1.15  1.0000
   3  17   9     112    1332                                                         498   -1.37   -4.27  1.0000
   4  17   9   16934    1474                                                       18911   -1.56    0.51  1.0000
   5  17   9    4552    1340                                                        4535   -0.04   -0.56  1.0000
   6  17   9   14432    2120                                                       16090    1.39   -1.38  1.0000
   7  17   9     139    1424                                                        1168   -4.66    0.01  1.0000
   8  17   9    1855    1374                                                        3297   -1.70    4.00  1.0000
   9  17   9     968    1546                                                         543    1.67    1.49  1.0000
  10  17   9    5591    1120                                                        4998   -0.81   -1.23  1.0000
  11  17   9     497    1337                                                        1140   -1.89   -1.73  1.0000
  12  17   9   31120    2030                                                       32031    0.45    1.18  1.0000
  13  17   9     500     999                                                        1175   -2.48   -0.05  1.0000
   1  18   9   15289    1675                                                       14640    0.67   -1.55  1.0000
   2  18   9     687    1513                                                        2369   -4.45    1.83  1.0000
   3  18   9   28443    2141                                                       27403   -0.66    0.34  1.0000
   4  18   9       7    1417                                                        1820   -5.36   -6.97  1.0000
   5  18   9     538    1251                                                           0   -4.83    0.23  1.0000
   6  18   9      41    1237                                                        1360   -1.27   -6.25  1.0000
   7  18   9    1400    1619                                                         623    2.59   -0.06  1.0000
   8  18   9    1320    1471                                                        1600   -0.54   -1.55  1.0000
   9  18   9    4608    1004                                                        5393   -1.05   -1.61  1.0000
  10  18   9     693     778                                                         446    1.26   -1.13  1.0000
  11  18   9    2134    1136                                                        2179    0.11   -0.37  1.0000
   0  19   9  109202    4252                                                      114755   -1.72   -0.19  1.0000
   1  19   9      51    1345                                                         626    3.05   -2.56  1.0000
   2  19   9      19    1300                                                         371    3.09    0.64  1.0000
   3  19   9     206    1268                                                         320    0.57    1.09  1.0000
   4  19   9   16269    1586                                                       14544    1.41    1.22  1.0000
   5  19   9    1908    1537                                                        1329   -2.98   -3.77  1.0000
   6  19   9    1721    1416                                                        1971   -0.57   -0.76  1.0000
   7  19   9     923    1393                                                        1974   -2.78   -1.57  1.0000
   8  19   9      95     970                                                         959   -3.85    2.22  1.0000
   9  19   9     421     704                                                         852   -1.81   -0.12  1.0000
  10  19   9   14072    1825                                                       12337   -1.55   -0.34  1.0000
   1  20   9   10412    1684                                                        8831   -1.67   -0.16  1.0000
   2  20   9    1292    1133                                                         738    1.88   -0.75  1.0000
   3  20   9    6899    1179                                                        5741    1.48    1.86  1.0000
   4  20   9     643    1409                                                        1501    0.16    4.76  1.0000
   5  20   9    2100    1297                                                        2269   -0.37   -0.36  1.0000
   6  20   9     772     911                                                         215    2.81   -1.57  1.0000
   7  20   9    2086     692                                                        2223   -0.31    0.00  1.0000
   8  20   9       0    1342                                                           0    0.04    0.03  1.0000
   0  21   9     272    1607                                                           0   -3.43   -0.12  1.0000
   1  21   9     590     773                                                         562   -0.24   -2.24  1.0000
   2  21   9   18673    2277                                                       16149    2.00   -0.02  1.0000
   3  21   9     376     993                                                         863    2.07    0.15  1.0000
   4  21   9       7     927                                                           0    0.07   -0.53  1.0000
   0   0  10  538490   14161                                                      876026  -41.73   -8.29  1.0000
   1   1  10   17587    1475                                                       17340   -0.23    0.28  1.0000
   0   2  10   76493    2287                                                       46936   12.89   -7.93  1.0000
   1   2  10   17774     952                                                        1468   19.74    1.99  1.0000
   2   2  10   88190    3040                                                       55619   13.33   11.26  1.0000
   1   3  10     496     992                                                        4290   -1.88   -9.38  1.0000
   2   3  10   25394    1526                                                       15255   -7.46   -0.18  1.0000
   3   3  10    3457    1932                                                        6794    4.87    1.53  1.0000
   0   4  10  265025    4518                                                      253703    2.43    7.29  1.0000
   1   4  10  106537    2663                                                      115292   -2.75    0.22  1.0000
   2   4  10   36193    1652                                                       20161   10.05    0.30  1.0000
   3   4  10  344897    4890                                                      328509    2.95   -0.52  1.0000
   4   4  10     390    1813                                                         130    4.37    2.22  1.0000
   1   5  10  590693    6266                                                      599994    1.26   -0.37  1.0000
   2   5  10   20137    1446                                                       12838   -6.01   -2.20  1.0000
   3   5  10  104529    3513                                                      152028   13.84    1.64  1.0000
   4   5  10   26729    1867                                                       26169   -0.38    0.55  1.0000
   5   5  10  150017    5673                                                      182873   -8.43    0.97  1.0000
   0   6  10 1060371   13591                                                     1089488    2.93   -0.89  1.0000
   1   6  10  528135    7584                                                      470872    8.47   -0.99  1.0000
   2   6  10    7369    1711                                                        1700   13.30    5.51  1.0000
   3   6  10  647432    7316                                                      690008   -5.36   -2.40  1.0000
   4   6  10    7432    1189                                                        3108    6.21    1.80  1.0000
   5   6  10  116626    3325                                                      110229    1.99   -0.74  1.0000
   6   6  10  678398   11487                                                      699536    2.55    3.30  1.0000
   1   7  10  172399    5184                                                      192302   -4.85   -0.82  1.0000
   2   7  10     915    1979                                                        5594   -9.21   -1.09  1.0000
   3   7  10   14951    1980                                                       11762    2.89    0.01  1.0000
   4   7  10   22575    2430                                                       23743   -0.79   -0.20  1.0000
   5   7  10   82053    3617                                                       82515    0.20   -2.68  1.0000
   6   7  10    1527    1483                                                        1634   -0.31    0.54  1.0000
   7   7  10  995071   17406                                                      994168    0.06    1.90  1.0000
   0   8  10  111723    7739                                                      113258   -0.46   -1.31  1.0000
   1   8  10  103887    3721                                                       80637    7.98    0.38  1.0000
   2   8  10    4274    1798                                                        8499    5.58   -0.50  1.0000
   3   8  10  282128    6963                                                      317570   -6.75    0.36  1.0000
   4   8  10  239537    5714                                                      250668    2.34    0.05  1.0000
   5   8  10   17174    2046                                                       16353    0.65    0.65  1.0000
   6   8  10  234937    5455                                                      243813   -1.88   -0.20  1.0000
   7   8  10    3276    1360                                                        3084   -0.33   -0.87  1.0000
   8   8  10  164441    4859                                                      149911   -3.80   -0.65  1.0000
   1   9  10   45079    3736                                                       31464   -7.30   -1.98  1.0000
   2   9  10  111080    3883                                                      107252    1.20    0.47  1.0000
   3   9  10   32284    2466                                                       34342    1.07    2.38  1.0000
   4   9  10   16046    1867                                                       11632    3.90    0.44  1.0000
   5   9  10  245870    5765                                                      264384   -3.82    0.24  1.0000
   6   9  10   71520    3533                                                       87342   -5.87    0.77  1.0000
   7   9  10  105156    2564                                                      111214    1.90    0.66  1.0000
   8   9  10   44724    2391                                                       45973   -0.59   -0.47  1.0000
   9   9  10   96490    5201                                                      104812   -2.74    0.27  1.0000
   0  10  10  354093   14515                                                      349634   -0.77   -0.65  1.0000
   1  10  10     407    2337                                                         854   -1.79   -0.59  1.0000
   2  10  10    5639    2960                                                       13851    8.87    0.13  1.0000
   3  10  10   13896    2734                                                       14638   -0.64    2.43  1.0000
   4  10  10   12505    2367                                                       16119   -3.15    0.12  1.0000
   5  10  10    1682    1049                                                        1849   -0.09    1.94  1.0000
   6  10  10   93977    2358                                                       93026   -0.32   -0.30  1.0000
   7  10  10   11187    1198                                                       10394   -1.17    3.55  1.0000
   8  10  10   98340    3460                                                      111314   -4.12   -1.55  1.0000
   9  10  10   12801    1872                                                       13117    0.31   -0.81  1.0000
  10  10  10    5071    2616                                                        3534   -2.79    2.82  1.0000
   1  11  10   79646    4185                                                       74431    1.92    1.21  1.0000
   2  11  10   79075    2585                                                       81229   -0.80    0.26  1.0000
   3  11  10    3765    1064                                                        2083   -3.47    1.27  1.0000
   4  11  10   30275    1731                                                       35233   -2.73   -1.74  1.0000
   5  11  10     598     947                                                         704   -0.20    2.47  1.0000
   6  11  10  102587    2648                                                      114571   -3.83    2.32  1.0000
   7  11  10   22800    1687                                                       26809   -2.64   -0.35  1.0000
   8  11  10   90483    2753                                                       93359   -0.97   -0.42  1.0000
   9  11  10    5706    1588                                                        4123   -2.41    1.35  1.0000
  10  11  10   23382    2162                                                       24734   -0.93    0.51  1.0000
  11  11  10   15888    2482                                                       18649    2.21   -0.82  1.0000
   0  12  10    1782    1785                                                        1765    0.00    0.41  1.0000
   1  12  10       2     989                                                         338    1.72   -3.61  1.0000
   2  12  10   42565    1785                                                       40402   -1.12    0.18  1.0000
   3  12  10     409    1144                                                        2240   -5.64   -0.13  1.0000
   4  12  10   24097    1701                                                       28437   -2.79    0.14  1.0000
   5  12  10   17337    1420                                                       19087   -1.28    2.18  1.0000
   6  12  10      38    1166                                                         472   -5.78   -0.54  1.0000
   7  12  10    9312    1308                                                        8332   -1.09   -1.16  1.0000
   8  12  10   24162    1889                                                       26849   -1.69   -1.69  1.0000
   9  12  10   29065    1704                                                       19760   -6.23   -0.21  1.0000
  10  12  10     261    1491                                                           0   -3.36   -0.19  1.0000
  11  12  10    1922    1188                                                        2259    0.64    1.70  1.0000
  12  12  10   92307    4094                                                       92417    0.01   -1.08  1.0000
   1  13  10   35737    1596                                                       35000   -0.35   -2.73  1.0000
   2  13  10   18993    1540                                                       18426    0.42    0.34  1.0000
   3  13  10    6727    1218                                                        5842    1.14    0.33  1.0000
   4  13  10   11071    1377                                                       10262    0.96   -1.32  1.0000
   5  13  10    9328    1829                                                        9881    0.52    1.36  1.0000
   6  13  10   20081    1636                                                       15819    3.28    0.83  1.0000
   7  13  10   95663    2721                                                       96161   -0.15   -0.78  1.0000
   8  13  10   27268    1925                                                       29107   -1.18    0.95  1.0000
   9  13  10   14893    1598                                                       15287    0.35   -0.62  1.0000
  10  13  10    2554    1542                                                        2232    1.66   -2.73  1.0000
  11  13  10    6197    1191                                                        5940    0.32    0.52  1.0000
  12  13  10     102    1249                                                         722   -3.33    1.47  1.0000
  13  13  10   32835    2437                                                       29698   -1.91    0.98  1.0000
   0  14  10   75953    4050                                                       74562   -0.53    0.11  1.0000
   1  14  10    5352    1143                                                        2296   -5.29   -2.17  1.0000
   2  14  10    7162    1441                                                        5172    2.72   -0.65  1.0000
   3  14  10    1124    1389                                                        1240   -0.27    0.53  1.0000
   4  14  10   13729    1883                                                       11898   -1.66   -0.61  1.0000
   5  14  10   23872    2219                                                       22795    0.73   -0.11  1.0000
   6  14  10   21239    1797                                                       19535    1.26    1.90  1.0000
   7  14  10    2654    1299                                                        2253    1.00    1.75  1.0000
   8  14  10   17137    1710                                                       18649    1.17    0.53  1.0000
   9  14  10    3739    1298                                                        3342    0.89   -1.63  1.0000
  10  14  10   19454    1614                                                       18966    0.33    1.41  1.0000
  11  14  10   20907    1431                                                       20567    0.24    0.14  1.0000
  12  14  10     840    1108                                                        1443    1.86    0.28  1.0000
  13  14  10    8540    1437                                                        9050   -0.56   -0.11  1.0000
  14  14  10   16411    2852                                                       19969   -2.76    0.05  1.0000
   1  15  10   10392    1632                                                        9939    0.54   -0.70  1.0000
   2  15  10    7015    1421                                                        7275   -0.35    1.50  1.0000
   3  15  10   32149    2055                                                       31838   -0.31    2.17  1.0000
   4  15  10   19224    1923                                                       22420   -2.32    0.16  1.0000
   5  15  10   15366    1758                                                       14045    1.18   -1.24  1.0000
   6  15  10   38624    2589                                                       40843   -1.05   -1.97  1.0000
   7  15  10     614    1546                                                        1000   -1.78    2.82  1.0000
   8  15  10   18271    1589                                                       17198    0.82    2.09  1.0000
   9  15  10    1946    1220                                                        2007   -0.06   -0.87  1.0000
  10  15  10      54    1007                                                        2037   -1.18   -7.78  1.0000
  11  15  10   13794    1340                                                       13428   -0.32   -0.11  1.0000
  12  15  10      57    1318                                                        1470    2.55    5.97  1.0000
  13  15  10     942    1332                                                        1268   -1.06    0.25  1.0000
  14  15  10     991    1266                                                        1034    0.04    0.89  1.0000
  15  15  10    5740    1582                                                        5806    0.11   -0.84  1.0000
   0  16  10    2362    1888                                                        2763   -0.61    2.58  1.0000
   1  16  10   17060    2227                                                       20478    2.56    0.70  1.0000
   2  16  10   12974    1746                                                       12848   -0.08   -1.04  1.0000
   3  16  10    9113    1302                                                        7750   -1.56    0.21  1.0000
   4  16  10    1080    1372                                                         821   -0.90    0.44  1.0000
   5  16  10    1636    1514                                                        2211   -1.38   -0.52  1.0000
   6  16  10   17081    1641                                                       18497    1.06    1.52  1.0000
   7  16  10    1065    1378                                                        1167    0.55    2.75  1.0000
   8  16  10    1895    1416                                                        2850    1.39    3.08  1.0000
   9  16  10    1838    1280                                                        1002    2.32    0.38  1.0000
  10  16  10     183     937                                                         632    2.41   -0.32  1.0000
  11  16  10   21665    1562                                                       22550   -0.56   -1.04  1.0000
  12  16  10    3844    1487                                                        3115    1.25    0.84  1.0000
  13  16  10    7311    1329                                                        5942    1.80   -0.54  1.0000
  14  16  10     997     971                                                        1282    0.90   -0.53  1.0000
   1  17  10    1619    1393                                                        1486   -1.12    2.05  1.0000
   2  17  10     101    1356                                                        2221   -0.73   -7.91  1.0000
   3  17  10    6952    1663                                                        6727   -0.31    0.78  1.0000
   4  17  10    9947    1335                                                        8478    1.59    0.15  1.0000
   5  17  10     587    1186                                                        2212    4.13   -2.92  1.0000
   6  17  10   13547    1687                                                       14460   -0.32   -4.15  1.0000
   7  17  10     690    1358                                                        1421   -3.26    4.46  1.0000
   8  17  10    6374    1370                                                        6339    0.08   -0.81  1.0000
   9  17  10     757    1015                                                        1360   -1.87   -1.13  1.0000
  10  17  10    1930     935                                                        2512   -1.28   -0.51  1.0000
  11  17  10    1711    1383                                                        3274    3.01    1.76  1.0000
  12  17  10    1888    1141                                                        1623   -1.49   -2.75  1.0000
   0  18  10    2233    1942                                                        5184   -5.15   -0.44  1.0000
   1  18  10   26719    1844                                                       24625   -1.41    0.77  1.0000
   2  18  10    2192    1491                                                        2049   -0.37    0.65  1.0000
   3  18  10   16802    1870                                                       16446   -0.34    0.84  1.0000
   4  18  10    4000    1478                                                        5536   -2.31   -0.38  1.0000
   5  18  10     395    1054                                                         949   -1.00   -3.46  1.0000
   6  18  10    4347    1319                                                        5651    1.96   -1.31  1.0000
   7  18  10    2025    1442                                                        3908   -3.25    3.23  1.0000
   8  18  10    2646    1158                                                        3117   -0.79   -1.06  1.0000
   9  18  10    2325     905                                                        2873   -1.14    0.20  1.0000
  10  18  10    3684     949                                                        4039    0.58    0.36  1.0000
  11  18  10    2877    1078                                                        2148    1.62   -0.72  1.0000
   1  19  10    1658    1312                                                        1629   -0.28    0.97  1.0000
   2  19  10     918    1243                                                         969   -0.51    2.36  1.0000
   3  19  10    1470    1245                                                        3033   -3.46   -0.42  1.0000
   4  19  10     150    1179                                                         156    0.98   -2.50  1.0000
   5  19  10   15380    2003                                                       16141    0.64   -0.10  1.0000
   6  19  10    1418    1483                                                        1733   -0.24   -3.62  1.0000
   7  19  10     986    1000                                                        1210   -0.70    1.80  1.0000
   8  19  10     714     774                                                         613   -0.41   -0.68  1.0000
   9  19  10   17072    1509                                                       16550   -0.43    0.12  1.0000
   0  20  10    1684    1934                                                         643    3.27   -0.33  1.0000
   1  20  10   21967    2049                                                       24118    1.44    0.68  1.0000
   2  20  10    4683    1347                                                        3560    2.04    2.80  1.0000
   3  20  10    5428    1165                                                        4861   -0.99    1.63  1.0000
   4  20  10     840    1259                                                        1006    0.53   -1.59  1.0000
   5  20  10     890     949                                                        1132    0.79    0.16  1.0000
   6  20  10    8411    1008                                                        6662    2.18   -0.75  1.0000
   7  20  10     360     915                                                         987    3.09   -4.53  1.0000
   1  21  10     663     960                                                         980    1.09    0.87  1.0000
   2  21  10     849    1012                                                        1255    1.22   -1.09  1.0000
   3  21  10    7287    1107                                                        6592   -0.99    1.35  1.0000
   0   1  11    1668    1202                                                         621   13.62   -1.37  1.0000
   1   1  11   35425    1887                                                       32904   -1.57    2.22  1.0000
   1   2  11     821    1000                                                         935    0.08   -2.29  1.0000
   2   2  11     987    1829                                                         882   -1.31   -4.51  1.0000
   0   3  11  355863    4985                                                      275888  -14.86    0.27  1.0000
   1   3  11  157873    2900                                                      173877    4.05    1.54  1.0000
   2   3  11    3658    1373                                                        2851   12.08   10.28  1.0000
   3   3  11    5736    1912                                                        5651    1.03   -6.83  1.0000
   1   4  11  570938    5629                                                      544080    3.81   -2.29  1.0000
   2   4  11      26    1434                                                        8974  -17.34    6.95  1.0000
   3   4  11    3126    1293                                                        2811   -6.66    8.99  1.0000
   4   4  11   37926    3070                                                       40648    1.40    0.66  1.0000
   0   5  11      57    1167                                                         524   -3.94   -4.58  1.0000
   1   5  11      12    1173                                                        1893   -8.47   -1.14  1.0000
   2   5  11 1061439    8301                                                      920322  -14.71   -2.91  1.0000
   3   5  11   23700    1808                                                       22095   -1.10   -1.09  1.0000
   4   5  11   14741    1575                                                       14166   -0.52   -2.64  1.0000
   5   5  11       5    1657                                                         984   -6.07   -0.73  1.0000
   1   6  11  277495    5973                                                      265061   -2.44   -4.16  1.0000
   2   6  11  163825    4787                                                      156559   -1.91    0.91  1.0000
   3   6  11  178803    5237                                                      191772   -3.16    1.91  1.0000
   4   6  11   12747    1360                                                        6055   -7.28   -0.89  1.0000
   5   6  11   12086    1663                                                       16433    3.78    0.88  1.0000
   6   6  11   85449    4379                                                       85559    0.05   -0.48  1.0000
   0   7  11  880433   19590                                                      861800   -2.16    2.06  1.0000
   1   7  11    6105    1826                                                        6710   -0.79    0.63  1.0000
   2   7  11   24010    2511                                                       28088   -2.62   -0.63  1.0000
   3   7  11    3471    1790                                                        7040   -5.17   -1.06  1.0000
   4   7  11  258791    6104                                                      242516   -3.41    0.71  1.0000
   5   7  11   38293    2790                                                       35565   -1.48    0.50  1.0000
   6   7  11   31814    2440                                                       26525    3.24   -0.65  1.0000
   7   7  11    2265    2498                                                        2164   -1.45   -2.70  1.0000
   1   8  11  130292    4958                                                      148288   -5.06    1.53  1.0000
   2   8  11   11068    1883                                                        7019   -4.45   -0.34  1.0000
   3   8  11  450341    8191                                                      423719   -4.22    0.82  1.0000
   4   8  11    7167    2024                                                       10271    3.46    0.31  1.0000
   5   8  11     590    1608                                                        1286    2.13    1.23  1.0000
   6   8  11   59134    3062                                                       62019    1.18    1.06  1.0000
   7   8  11   24736    2027                                                       25233    0.35   -0.92  1.0000
   8   8  11   16523    2268                                                       19475    2.31   -1.83  1.0000
   0   9  11   15611    3684                                                        6752  -10.18   -4.48  1.0000
   1   9  11   13444    2984                                                       14160   -0.66    0.86  1.0000
   2   9  11  259121    6027                                                      263078    0.83   -0.99  1.0000
   3   9  11   27451    2105                                                       17687    6.80    0.41  1.0000
   4   9  11    6595    1763                                                        6259   -2.26   -5.88  1.0000
   5   9  11   68754    3093                                                       59249   -4.05    3.54  1.0000
   6   9  11   18104    1565                                                       12693    4.62   -1.15  1.0000
   7   9  11    4591    1005                                                        2730    3.43    2.27  1.0000
   8   9  11     825    1226                                                        2491   -4.40   -0.35  1.0000
   9   9  11    4784    2305                                                        4667    0.25    0.99  1.0000
   1  10  11   17288    3512                                                       25590    5.87   -3.95  1.0000
   2  10  11    5565    2698                                                        3188    3.79    0.51  1.0000
   3  10  11  116043    6286                                                      112795   -1.00   -0.22  1.0000
   4  10  11    3895    1318                                                        6919    4.35   -1.44  1.0000
   5  10  11    2804    1031                                                        5972    5.11   -1.43  1.0000
   6  10  11    7500    1081                                                        7039   -0.59    0.54  1.0000
   7  10  11  241252    4334                                                      247446    1.35   -2.10  1.0000
   8  10  11    9662    1326                                                       11705    2.07   -0.22  1.0000
   9  10  11    9121    1321                                                        9218    0.13   -0.75  1.0000
  10  10  11     125    1877                                                           0    2.26    0.56  1.0000
   0  11  11   12548    2294                                                        9263    3.38   -3.17  1.0000
   1  11  11   45981    1915                                                       49126   -1.52    1.80  1.0000
   2  11  11   10239    1212                                                        9203   -1.19    1.58  1.0000
   3  11  11   30131    1662                                                       28179    1.25   -1.32  1.0000
   4  11  11   23710    1439                                                       17699    4.44   -1.30  1.0000
   5  11  11     682    1131                                                        1628    2.89   -0.78  1.0000
   6  11  11    7501    1185                                                        8023    0.67   -1.60  1.0000
   7  11  11     939    1277                                                        2205    3.13    1.36  1.0000
   8  11  11  104923    2853                                                       96725    2.67    0.56  1.0000
   9  11  11   11318    1838                                                       10850   -0.47    0.30  1.0000
  10  11  11   12638    1427                                                       10421    2.21   -1.31  1.0000
  11  11  11   14148    1868                                                       17569    2.82    0.33  1.0000
   1  12  11   39614    1632                                                       39949   -0.06    3.43  1.0000
   2  12  11       7    1203                                                         138    2.24    2.00  1.0000
   3  12  11   17726    1414                                                       15366   -1.93    0.32  1.0000
   4  12  11    8209    1340                                                        9538    1.47   -0.80  1.0000
   5  12  11  102495    2659                                                      105610    0.99    0.28  1.0000
   6  12  11    4315    1220                                                        3493   -1.44    1.22  1.0000
   7  12  11   15629    1952                                                       18371    1.79   -4.41  1.0000
   8  12  11     346    1321                                                         383    0.19    0.36  1.0000
   9  12  11   46851    2186                                                       44267   -1.35    1.12  1.0000
  10  12  11   10963    1420                                                        8718    2.46   -1.60  1.0000
  11  12  11   11233    1355                                                       10649   -0.72    2.02  1.0000
  12  12  11    9938    2158                                                       10446   -0.43    2.06  1.0000
   0  13  11    4975    1706                                                        7498   -3.34   -0.28  1.0000
   1  13  11   20714    1390                                                       18439    1.75   -1.10  1.0000
   2  13  11   14614    1424                                                       13992    0.52    1.15  1.0000
   3  13  11   40511    2001                                                       43104   -1.33    0.50  1.0000
   4  13  11   22369    1811                                                       18998   -2.50    0.95  1.0000
   5  13  11    1597    1607                                                         580    3.32    0.86  1.0000
   6  13  11   26680    2039                                                       23137    2.29    0.88  1.0000
   7  13  11    8630    1522                                                        9401   -0.84    0.14  1.0000
   8  13  11   17969    1629                                                       15782   -1.70   -1.88  1.0000
   9  13  11     732    1260                                                        1052   -1.09    0.34  1.0000
  10  13  11     771    1267                                                        1421   -2.08   -0.07  1.0000
  11  13  11   16314    1268                                                       12379   -3.57    1.56  1.0000
  12  13  11    1497    1213                                                        2088    1.22   -2.59  1.0000
  13  13  11    2992    1687                                                        3113    0.05   -2.05  1.0000
   1  14  11    3964    1243                                                        5618    2.49   -0.75  1.0000
   2  14  11     138    1294                                                         217   -0.62   -0.32  1.0000
   3  14  11   84783    2810                                                       76265   -3.11   -0.50  1.0000
   4  14  11    4250    1600                                                        2332   -3.52   -0.35  1.0000
   5  14  11    4716    1952                                                        2333    4.26   -0.57  1.0000
   6  14  11    9897    1751                                                        6909    3.57   -1.82  1.0000
   7  14  11  133911    3340                                                      131037   -0.90    1.26  1.0000
   8  14  11     814    1277                                                        1304   -1.37    1.87  1.0000
   9  14  11    6601    1362                                                        6934   -0.21    3.26  1.0000
  10  14  11      90    1070                                                         761    1.88    3.70  1.0000
  11  14  11    1240    1049                                                        1696    1.27   -0.32  1.0000
  12  14  11    2267    1107                                                        2651   -0.81    0.50  1.0000
  13  14  11    1499    1202                                                        2049   -1.34    1.29  1.0000
  14  14  11    3294    1946                                                        2624   -1.46    2.09  1.0000
   0  15  11   25946    3973                                                       23134    1.88   -0.16  1.0000
   1  15  11   12163    1952                                                       10263    1.88   -0.36  1.0000
   2  15  11   29689    1937                                                       26934    1.70    0.02  1.0000
   3  15  11    2250    1393                                                        1037    3.28   -0.86  1.0000
   4  15  11   71706    3559                                                       65540    2.51   -1.25  1.0000
   5  15  11    3175    1599                                                        2592   -1.55   -2.69  1.0000
   6  15  11   32178    2323                                                       31709   -0.26   -0.33  1.0000
   7  15  11     343    1458                                                         688    1.61   -0.60  1.0000
   8  15  11   46970    2089                                                       46934    0.09   -1.50  1.0000
   9  15  11      16    1141                                                         297   -2.27    1.62  1.0000
  10  15  11   14098    1230                                                       19067    4.06   -0.73  1.0000
  11  15  11    3394    1116                                                        4177    1.30    0.47  1.0000
  12  15  11   14874    1571                                                       15209    0.09    2.16  1.0000
  13  15  11    2744    1333                                                        2423   -0.68    0.41  1.0000
  14  15  11    2176    1235                                                        2403    0.52   -0.82  1.0000
   1  16  11    1225    1979                                                         820    1.38   -0.98  1.0000
   2  16  11     472    1342                                                         525    1.14    2.71  1.0000
   3  16  11    4087    1522                                                        5075    1.48    0.68  1.0000
   4  16  11    2809    1501                                                        3509    1.23    2.18  1.0000
   5  16  11   34809    2556                                                       44592    5.09    0.69  1.0000
   6  16  11    4984    1607                                                        6019   -1.34    2.39  1.0000
   7  16  11    5237    1492                                                        4910    0.50   -0.51  1.0000
   8  16  11    5356    1469                                                        4408    1.41    1.42  1.0000
   9  16  11   11548    1268                                                        8991   -2.60   -1.17  1.0000
  10  16  11    1507     909                                                        1091    1.44    1.37  1.0000
  11  16  11    2109     990                                                        3624    1.82    4.07  1.0000
  12  16  11     618    1343                                                        1662   -1.51    4.53  1.0000
  13  16  11    4631    1262                                                        6275   -2.30   -0.41  1.0000
   0  17  11   96475    4538                                                      103154   -2.24    1.21  1.0000
   1  17  11    6344    1497                                                        5195    1.59    1.32  1.0000
   2  17  11   10280    1841                                                       11029   -0.67   -1.09  1.0000
   3  17  11    4873    1204                                                        4134   -1.35    2.58  1.0000
   4  17  11    5100    1285                                                        6061   -1.31    1.72  1.0000
   5  17  11    1782    1123                                                        1487   -0.77    0.32  1.0000
   6  17  11   12744    1600                                                       11527    1.14    0.45  1.0000
   7  17  11     234    1305                                                         862    2.89    0.56  1.0000
   8  17  11    7157    1188                                                        7920    0.94   -0.59  1.0000
   9  17  11     460     895                                                        1175    2.12   -2.50  1.0000
  10  17  11    5362     978                                                        6753    1.90   -1.04  1.0000
  11  17  11     377    1219                                                         988    2.40    0.92  1.0000
  12  17  11    1990    1104                                                        2408    0.93   -0.05  1.0000
   1  18  11   21002    2027                                                       22742    1.24   -0.25  1.0000
   2  18  11    1060    1383                                                         603    1.69   -0.34  1.0000
   3  18  11    3225    1562                                                        6689   -3.99   -4.66  1.0000
   4  18  11    1974    1380                                                        1461    1.60   -1.50  1.0000
   5  18  11     859    1032                                                        1849   -1.93    3.28  1.0000
   6  18  11     749    1213                                                        2310   -4.20    2.34  1.0000
   7  18  11    3063    1053                                                        3676    1.10    0.06  1.0000
   8  18  11     763     899                                                        1489   -1.93    2.76  1.0000
   9  18  11     305     828                                                        1884   -5.40   -0.05  1.0000
  10  18  11    1714    1096                                                        1767   -0.14    0.96  1.0000
  11  18  11    1771    1466                                                        1440    0.84    0.32  1.0000
   0  19  11     169    2544                                                           0   -2.65   -0.55  1.0000
   1  19  11     114    1291                                                        1072   -2.86    3.59  1.0000
   2  19  11   64350    2575                                                       64762   -0.16   -0.26  1.0000
   3  19  11     101    1248                                                         181    0.74    0.86  1.0000
   4  19  11    1264    1165                                                        1765    0.13   -3.06  1.0000
   5  19  11    4416    1513                                                        5956    2.08    2.20  1.0000
   6  19  11      14    1067                                                         392   -0.72   -3.31  1.0000
   7  19  11     462     832                                                        1041    2.15   -1.55  1.0000
   8  19  11     910     726                                                        1368    1.44   -0.04  1.0000
   9  19  11    2756    1517                                                        3677   -1.61    1.34  1.0000
   1  20  11   13990    1323                                                       14313   -0.28    0.03  1.0000
   2  20  11    4382     985                                                        3866    0.88   -0.65  1.0000
   3  20  11    6541    1064                                                        4912   -2.28    0.58  1.0000
   4  20  11     874    1015                                                        1433   -1.72    1.16  1.0000
   5  20  11    2786     910                                                        1588    2.66    0.86  1.0000
   6  20  11    4033     876                                                        3377    1.11    0.26  1.0000
   1  21  11     176    1277                                                         971   -0.19    3.72  1.0000
   2  21  11    1490    1420                                                        3189    3.65    0.93  1.0000
   0   0  12     599    2614                                                         960  -10.33   -4.70  1.0000
   1   1  12   13912    1461                                                        5151    9.42    2.83  1.0000
   0   2  12  217428    4700                                                      220779   -0.67   -1.44  1.0000
   1   2  12    2536    1370                                                       18496  -17.88    0.30  1.0000
   2   2  12  178710    6087                                                      234375  -12.76    1.75  1.0000
   1   3  12  140252    2573                                                      119175   -6.13   -3.95  1.0000
   2   3  12   67735    2550                                                       66384   -0.53   -0.90  1.0000
   3   3  12     247    1836                                                           0   -1.04    3.10  1.0000
   0   4  12  153956    4256                                                      178217    6.20   -0.77  1.0000
   1   4  12  160355    3412                                                      167225   -1.77    0.12  1.0000
   2   4  12  299518    5650                                                      389772  -15.96   -2.86  1.0000
   3   4  12   85388    2602                                                       62956    8.59    0.28  1.0000
   4   4  12  107514    4460                                                      101685    1.85    1.70  1.0000
   1   5  12  142837    3173                                                      115897    7.83    3.25  1.0000
   2   5  12   45426    2527                                                       60436    6.78   -2.43  1.0000
   3   5  12   88832    3048                                                       94610   -1.81   -2.87  1.0000
   4   5  12   12798    1773                                                       18578    4.72    1.80  1.0000
   5   5  12    2651    2158                                                       10541   -9.75    5.39  1.0000
   0   6  12   97446    5362                                                      123710   -8.20   -1.74  1.0000
   1   6  12  350271    6887                                                      329659    3.66    0.88  1.0000
   2   6  12     206    1819                                                        3032   -8.55    1.25  1.0000
   3   6  12  189091    5337                                                      186789    0.61   -1.71  1.0000
   4   6  12  297929    6886                                                      323152    4.72   -3.94  1.0000
   5   6  12   57590    2614                                                       55492    0.91    0.37  1.0000
   6   6  12  121263    5402                                                      125911   -1.21   -2.68  1.0000
   1   7  12   15256    2253                                                       16107    0.55    3.07  1.0000
   2   7  12   18542    2131                                                       13070    4.56   -0.57  1.0000
   3   7  12    6343    1802                                                        4611   -3.84   -4.72  1.0000
   4   7  12   48358    3213                                                       50758   -1.12    1.55  1.0000
   5   7  12  865693   11705                                                      873906   -0.93    0.47  1.0000
   6   7  12    2065    1809                                                        3674    2.23   -3.55  1.0000
   7   7  12    2223    2734                                                        3737    2.97   -2.39  1.0000
   0   8  12  394864   14625                                                      395691    0.15   -1.47  1.0000
   1   8  12   48494    4043                                                       53805   -2.46    0.29  1.0000
   2   8  12    1307    1900                                                        1067   -2.77    2.72  1.0000
   3   8  12  109867    4558                                                      111513   -0.49   -0.97  1.0000
   4   8  12   55758    3436                                                       56597   -0.37    0.09  1.0000
   5   8  12   27020    2571                                                       24609    1.56    0.95  1.0000
   6   8  12  413535    7870                                                      413752   -0.07    2.90  1.0000
   7   8  12    1548    1025                                                         957   -1.73   -0.64  1.0000
   8   8  12  211375    5868                                                      205935    1.24   -0.08  1.0000
   1   9  12  155189    6765                                                      145057    2.75   -0.99  1.0000
   2   9  12   58092    3558                                                       56755    0.59   -0.21  1.0000
   3   9  12   29174    2486                                                       31144   -1.11   -1.17  1.0000
   4   9  12   94922    3865                                                       87806    2.48   -1.07  1.0000
   5   9  12   23660    1924                                                       25953    1.47    1.38  1.0000
   6   9  12   10902    1078                                                       11623   -0.66   -0.68  1.0000
   7   9  12  444658    4659                                                      422343    3.57   -1.24  1.0000
   8   9  12   24329    1601                                                       26606   -1.52    1.54  1.0000
   9   9  12   24949    2321                                                       25588    0.42   -0.42  1.0000
   0  10  12   24908    5714                                                       35431   -6.33    0.19  1.0000
   1  10  12      26    2696                                                         112   -2.31    1.12  1.0000
   2  10  12   45960    4673                                                       51728    2.77   -2.21  1.0000
   3  10  12   38972    2160                                                       31107    4.37    0.84  1.0000
   4  10  12   30752    1549                                                       30950    0.14   -1.78  1.0000
   5  10  12    6767    1205                                                        7074   -0.33   -1.19  1.0000
   6  10  12   37070    1774                                                       33680    1.86    1.53  1.0000
   7  10  12   23305    1512                                                       24191    0.56    1.18  1.0000
   8  10  12   37303    1821                                                       40082    1.36    2.18  1.0000
   9  10  12   39916    2118                                                       40826    0.47    0.10  1.0000
  10  10  12     690    1485                                                        1160   -1.56   -0.54  1.0000
   1  11  12   59746    2252                                                       67170    2.89    2.87  1.0000
   2  11  12    3808    1159                                                        3613    0.48   -1.15  1.0000
   3  11  12     117    1144                                                        1012   -1.27   -5.22  1.0000
   4  11  12   22475    1627                                                       25792   -2.22   -0.11  1.0000
   5  11  12     393    1151                                                         321    1.07   -1.33  1.0000
   6  11  12   18515    1568                                                       16852    1.30    0.12  1.0000
   7  11  12    6026    1383                                                        4573    2.08    0.02  1.0000
   8  11  12   84499    2778                                                       83352    0.42   -0.35  1.0000
   9  11  12    6300    1629                                                        5100   -1.78    2.20  1.0000
  10  11  12   25392    1443                                                       23018    1.58    1.68  1.0000
  11  11  12    3973    1408                                                        3019    2.06   -1.96  1.0000
   0  12  12  126064    3644                                                      148442    6.17    2.03  1.0000
   1  12  12    4168    1199                                                        5764    2.30    1.24  1.0000
   2  12  12    2216    1173                                                        2568   -0.75    0.70  1.0000
   3  12  12   21319    1538                                                       19281    1.51   -0.96  1.0000
   4  12  12   18104    1781                                                       21754    2.69    0.08  1.0000
   5  12  12    7595    1313                                                        6351    1.62   -1.62  1.0000
   6  12  12    7708    1609                                                        7243    0.56    0.26  1.0000
   7  12  12     699    1510                                                        1022    8.04   -5.87  1.0000
   8  12  12    4523    1438                                                        6393    2.60   -1.03  1.0000
   9  12  12    4444    1355                                                        3107   -2.31    0.84  1.0000
  10  12  12   81886    2444                                                       77829    1.55   -1.19  1.0000
  11  12  12     409    1130                                                         861    1.90    0.00  1.0000
  12  12  12    5554    1932                                                        5177    0.78   -2.54  1.0000
   1  13  12   17633    1576                                                       16148    1.13    0.96  1.0000
   2  13  12    3138    1280                                                        3013    0.25   -0.18  1.0000
   3  13  12   64117    3117                                                       73472    3.68    0.89  1.0000
   4  13  12   17816    2035                                                       16994    0.63    0.41  1.0000
   5  13  12    8569    2074                                                        7312    1.48    1.19  1.0000
   6  13  12   17244    2038                                                       11073    5.40    0.69  1.0000
   7  13  12    3737    1290                                                        2819    1.70    0.42  1.0000
   8  13  12    8451    1450                                                        9067   -0.69    0.02  1.0000
   9  13  12    9862    1383                                                        6475    3.99    2.13  1.0000
  10  13  12      50    1099                                                         437    2.72   -1.19  1.0000
  11  13  12   22011    1550                                                       25080    1.98    1.48  1.0000
  12  13  12    3430    1211                                                        3695   -0.40   -4.26  1.0000
  13  13  12    6443    1723                                                        6610   -0.09   -1.26  1.0000
   0  14  12    3935    3259                                                        4644   -1.12   -0.13  1.0000
   1  14  12    1990    1496                                                        2423   -0.02    2.60  1.0000
   2  14  12   42961    2411                                                       36161   -3.53   -0.69  1.0000
   3  14  12    1679    1581                                                        1465    0.57   -1.06  1.0000
   4  14  12    4403    2124                                                        3944    0.74    0.77  1.0000
   5  14  12     488    1927                                                         157   -2.00    0.09  1.0000
   6  14  12     874    1602                                                        2026   -3.21    0.21  1.0000
   7  14  12      76    1203                                                         758    2.48    3.13  1.0000
   8  14  12   15140    1492                                                       13900    1.10   -0.53  1.0000
   9  14  12    2884    1073                                                        2715    0.33    0.58  1.0000
  10  14  12     310    1069                                                        1217   -3.53   -0.84  1.0000
  11  14  12    7504    1086                                                        5802    2.34    2.55  1.0000
  12  14  12   34006    1721                                                       33059    0.50    3.64  1.0000
  13  14  12    7971    1238                                                        5939    2.58    1.98  1.0000
  14  14  12    1674    1890                                                        2680    2.25    0.24  1.0000
   1  15  12   35975    3127                                                       38484    1.34    0.24  1.0000
   2  15  12    3963    1521                                                        3742    0.39    2.67  1.0000
   3  15  12      11    1465                                                         391   -3.64    0.45  1.0000
   4  15  12    6325    2023                                                        7336   -1.29    0.31  1.0000
   5  15  12   10967    1591                                                        7781   -3.42   -1.23  1.0000
   6  15  12    6178    1738                                                        9631   -4.04   -0.48  1.0000
   7  15  12      34    1504                                                         319   -4.18    1.28  1.0000
   8  15  12    5978    1240                                                        4795    1.74    2.57  1.0000
   9  15  12   17082    1313                                                       17220    0.13   -0.96  1.0000
  10  15  12    2822    1016                                                        3715   -1.64    0.21  1.0000
  11  15  12      81    1001                                                        1893   -7.05   -1.49  1.0000
  12  15  12     105    1101                                                        1245    4.10    3.36  1.0000
  13  15  12    8508    1490                                                        8933    0.30    1.43  1.0000
  14  15  12     917    1106                                                        1802    2.54    0.02  1.0000
   0  16  12   49310    5202                                                       58300    4.09   -1.83  1.0000
   1  16  12   14095    2443                                                       17976    3.07    1.80  1.0000
   2  16  12    2187    1400                                                        2553    0.78   -0.42  1.0000
   3  16  12    4400    1448                                                        2874   -2.62   -0.66  1.0000
   4  16  12   34885    2376                                                       40515    2.96    1.73  1.0000
   5  16  12     106    1381                                                           0    1.89   -1.01  1.0000
   6  16  12    1186    1440                                                        1171   -0.06    0.32  1.0000
   7  16  12    2179    1362                                                        1624    1.35   -0.39  1.0000
   8  16  12     972    1110                                                         368   -2.48    0.90  1.0000
   9  16  12    5938    1027                                                        5459    1.63   -4.35  1.0000
  10  16  12    6331    1082                                                        5433    1.63   -2.22  1.0000
  11  16  12    4776     972                                                        6268   -2.04    3.11  1.0000
  12  16  12     148    1229                                                         979   -3.96   -0.54  1.0000
  13  16  12   12898    1362                                                       11568    1.31   -0.91  1.0000
   1  17  12    1035    1319                                                        1424    1.14    0.83  1.0000
   2  17  12    7965    2113                                                        7098    1.20   -1.77  1.0000
   3  17  12   13204    1529                                                       15545    2.00   -2.38  1.0000
   4  17  12   11992    1409                                                       11229    1.58    6.51  1.0000
   5  17  12   13500    1457                                                       14440    0.87   -0.98  1.0000
   6  17  12    1518    1117                                                        1243    1.33    3.32  1.0000
   7  17  12    1557    1291                                                        2392    1.50    2.00  1.0000
   8  17  12     907    1019                                                         454    2.29    2.22  1.0000
   9  17  12    4600     915                                                        5595    1.48   -1.59  1.0000
  10  17  12     427     814                                                         486   -0.27    0.71  1.0000
  11  17  12      19    1174                                                         137    1.66   -0.96  1.0000
  12  17  12     233    1387                                                           0    3.13   -0.52  1.0000
   0  18  12    1548    1886                                                        2549    2.30   -1.13  1.0000
   1  18  12   20365    1858                                                       17384   -2.23   -1.09  1.0000
   2  18  12      72    1356                                                         258    1.08    1.17  1.0000
   3  18  12    2367    1353                                                        2445   -0.40   -3.71  1.0000
   4  18  12    8048    1158                                                        7706   -0.43    0.48  1.0000
   5  18  12       6     965                                                         598    3.49    2.99  1.0000
   6  18  12    7475    1099                                                        7216    0.29    0.64  1.0000
   7  18  12    1342     950                                                        1283    0.69    2.27  1.0000
   8  18  12    4064    1087                                                        3122   -1.73    0.97  1.0000
   9  18  12    3349     804                                                        3320    0.08   -0.37  1.0000
  10  18  12    9551    1692                                                        7799    1.95    0.79  1.0000
   1  19  12     429    1523                                                        1820    3.69   -3.25  1.0000
   2  19  12     923     967                                                        1375   -1.11    1.78  1.0000
   3  19  12   23116    1654                                                       20911   -1.53   -0.34  1.0000
   4  19  12     224    1057                                                         870   -3.01   -0.39  1.0000
   5  19  12      18    1056                                                         781   -2.96   -4.56  1.0000
   6  19  12     111    1006                                                         574   -1.91    3.70  1.0000
   7  19  12   26905    1180                                                       24745   -1.40    0.02  1.0000
   8  19  12     467     957                                                         907    1.45    1.31  1.0000
   0  20  12     553    1115                                                        1570   -3.01   -1.50  1.0000
   1  20  12   10853     987                                                       10305   -0.54   -0.44  1.0000
   2  20  12     119     997                                                         233   -0.92   -0.08  1.0000
   3  20  12    1981     939                                                        1226   -1.98   -0.06  1.0000
   4  20  12    7781    1278                                                        7788    0.00   -0.09  1.0000
   5  20  12       3     840                                                         258    1.56   -2.80  1.0000
   6  20  12    3373     889                                                        2043   -2.64   -0.98  1.0000
   0   1  13   32458    2086                                                       36724    2.35    1.15  1.0000
   1   1  13   32432    2011                                                       28378   -2.35   -3.99  1.0000
   1   2  13   78303    2190                                                       71197    2.84    4.90  1.0000
   2   2  13    1451    1982                                                        2181   11.14   -9.11  1.0000
   0   3  13  243397    5328                                                      259792   -3.35   -3.09  1.0000
   1   3  13   13971    1690                                                       19937    4.59    2.21  1.0000
   2   3  13  109923    3419                                                      121189    3.39    1.41  1.0000
   3   3  13  126167    4802                                                      119503   -2.06    2.19  1.0000
   1   4  13  309660    5070                                                      360598    9.15    0.61  1.0000
   2   4  13  163001    3987                                                      165372    0.61   -0.22  1.0000
   3   4  13   42869    2395                                                       48043   -2.37   -2.45  1.0000
   4   4  13   83963    4564                                                       93305    3.24   -4.90  1.0000
   0   5  13  529584   10782                                                      565629    5.11   -1.25  1.0000
   1   5  13   16040    1693                                                       17744    1.26    1.94  1.0000
   2   5  13   16847    1866                                                       22365    4.11    0.16  1.0000
   3   5  13      37    1298                                                        1532    2.82    6.98  1.0000
   4   5  13  231672    4885                                                      234598    0.61    0.93  1.0000
   5   5  13      62    1911                                                         848    1.83   -4.90  1.0000
   1   6  13  135973    4858                                                      145401   -2.65    0.73  1.0000
   2   6  13   79306    4219                                                      103872    8.48   -0.85  1.0000
   3   6  13   44566    3362                                                       56321    5.47   -0.30  1.0000
   4   6  13  222864    6127                                                      230017    1.54    0.85  1.0000
   5   6  13   38041    2998                                                       44251   -3.19    1.22  1.0000
   6   6  13  143753    8855                                                      134413   -2.57   -1.73  1.0000
   0   7  13   82258    5916                                                       53735   11.44    0.39  1.0000
   1   7  13     536    1797                                                        1876    4.03   -1.36  1.0000
   2   7  13  273876    6963                                                      289721    3.09    0.43  1.0000
   3   7  13    9642    2239                                                       13582    3.82   -0.12  1.0000
   4   7  13    4228    1700                                                        3676    0.96    1.32  1.0000
   5   7  13     481    1750                                                           0    4.48    0.88  1.0000
   6   7  13      81    1613                                                         289    1.67   -0.34  1.0000
   7   7  13    1470    1415                                                        1519   -0.09   -1.80  1.0000
   1   8  13  261698    8497                                                      246730   -3.07   -0.67  1.0000
   2   8  13   80233    3741                                                       66394   -5.31   -1.49  1.0000
   3   8  13   27147    2690                                                       28317   -0.69   -1.05  1.0000
   4   8  13   45111    3259                                                       43700   -0.76    1.18  1.0000
   5   8  13   69136    3676                                                       60676   -3.44   -1.26  1.0000
   6   8  13   77414    2427                                                       71304   -2.30   -1.37  1.0000
   7   8  13  110402    2433                                                      103846   -2.07   -1.36  1.0000
   8   8  13   69121    2997                                                       68824   -0.17    1.27  1.0000
   0   9  13  224607   12550                                                      247141    4.77    1.59  1.0000
   1   9  13   15874    3232                                                       14523    1.19   -0.76  1.0000
   2   9  13    9388    2837                                                        6102    3.91    0.95  1.0000
   3   9  13     179    1622                                                         224    0.15   -1.10  1.0000
   4   9  13   69118    2825                                                       66696   -1.07    2.19  1.0000
   5   9  13    2057     899                                                        1046   -3.28   -1.73  1.0000
   6   9  13      26     965                                                         985    4.21    3.51  1.0000
   7   9  13     575     983                                                        1385   -2.79   -5.00  1.0000
   8   9  13   32990    1677                                                       35252   -1.30    1.10  1.0000
   9   9  13    2926    1533                                                        5725   -3.91   -4.90  1.0000
   1  10  13    2125    2856                                                        5015    4.54   -2.82  1.0000
   2  10  13   48008    2194                                                       49458    0.59    2.35  1.0000
   3  10  13   62978    2332                                                       60304   -1.13    0.32  1.0000
   4  10  13     269     952                                                         754    2.28    0.32  1.0000
   5  10  13   33323    1611                                                       30487   -1.73    0.94  1.0000
   6  10  13   15860    1345                                                       18086    1.80   -0.36  1.0000
   7  10  13   46464    1889                                                       44845   -0.79    0.08  1.0000
   8  10  13    2817    1146                                                        3018    0.40   -0.20  1.0000
   9  10  13   20699    1583                                                       22841    1.52   -0.14  1.0000
  10  10  13    6786    1548                                                        7301   -0.39    2.36  1.0000
   0  11  13      85    1469                                                         420    4.26   -3.12  1.0000
   1  11  13   47711    2018                                                       49983   -1.04   -0.57  1.0000
   2  11  13   17421    1672                                                       21343   -2.91   -1.38  1.0000
   3  11  13   67469    2540                                                       69339   -0.76    0.79  1.0000
   4  11  13    4527    1260                                                        3412   -2.11    1.47  1.0000
   5  11  13     331    1263                                                         949   -2.66    0.10  1.0000
   6  11  13   21757    1953                                                       30486   -5.63   -0.32  1.0000
   7  11  13    4488    1524                                                        4481    0.06   -1.28  1.0000
   8  11  13   12969    1679                                                       10917    1.95   -0.38  1.0000
   9  11  13     165    1075                                                         479   -2.00   -1.90  1.0000
  10  11  13   26793    1486                                                       23708    2.03   -0.18  1.0000
  11  11  13   62734    2810                                                       65137    0.99   -2.83  1.0000
   1  12  13     868    1070                                                         988   -0.30    1.34  1.0000
   2  12  13    1752    1230                                                        1778   -0.02   -0.70  1.0000
   3  12  13  101289    3064                                                      104160    0.95   -0.66  1.0000
   4  12  13    1470    1356                                                         298   -4.40    0.31  1.0000
   5  12  13    3097    1973                                                        5037   -3.18    0.75  1.0000
   6  12  13     138    1416                                                         480   -1.89    1.15  1.0000
   7  12  13   46304    2521                                                       43093   -1.56   -0.44  1.0000
   8  12  13    1859    1279                                                        1237   -1.66   -0.64  1.0000
   9  12  13    4371    1383                                                        6277   -2.73   -0.21  1.0000
  10  12  13    3666    1238                                                        4448    1.14   -1.48  1.0000
  11  12  13   10852    1339                                                       12767    1.83   -1.46  1.0000
  12  12  13   11755    2095                                                       11478    0.27    0.01  1.0000
   0  13  13   17849    2151                                                       17046    0.62    0.97  1.0000
   1  13  13   68314    2938                                                       65520    1.13   -0.03  1.0000
   2  13  13     108    1494                                                          31   -0.99   -0.22  1.0000
   3  13  13   26191    2238                                                       30856   -2.86   -0.58  1.0000
   4  13  13   12652    2264                                                       15200   -2.22   -0.50  1.0000
   5  13  13    1114    1902                                                        1583   -1.35    0.92  1.0000
   6  13  13   54860    2670                                                       56042    0.48    0.93  1.0000
   7  13  13    1189    1266                                                         776   -1.69   -1.64  1.0000
   8  13  13   72680    2656                                                       76892   -1.61    0.18  1.0000
   9  13  13     301    1146                                                        1101   -3.12   -3.53  1.0000
  10  13  13   19457    1382                                                       16009   -2.68   -1.11  1.0000
  11  13  13    6634    1105                                                        4621   -2.87    0.55  1.0000
  12  13  13    4160    1199                                                        3702   -0.76   -0.29  1.0000
  13  13  13   12736    1918                                                       17128    3.73    0.56  1.0000
   1  14  13    5848    1573                                                        6388    0.62    1.16  1.0000
   2  14  13    3857    1560                                                        4422   -0.66   -2.17  1.0000
   3  14  13     999    1447                                                         979    0.08    0.49  1.0000
   4  14  13    3519    2213                                                        2596    1.77   -0.37  1.0000
   5  14  13   64369    3659                                                       67338    1.24   -0.71  1.0000
   6  14  13    5629    1514                                                        3265    3.74   -0.27  1.0000
   7  14  13   12728    1439                                                       11225    1.44   -0.27  1.0000
   8  14  13   19835    1570                                                       18417    1.13   -1.27  1.0000
   9  14  13   40433    1622                                                       40925    0.27   -0.42  1.0000
  10  14  13    3505    1104                                                        4344   -1.27    2.27  1.0000
  11  14  13      19     951                                                         739    0.38   -5.38  1.0000
  12  14  13      14    1057                                                        1562   -2.27   -7.47  1.0000
  13  14  13    3617    1119                                                        3168    1.44    3.35  1.0000
  14  14  13      52    1678                                                           0   -1.40    0.55  1.0000
   0  15  13   51143    4839                                                       50619    0.24    0.18  1.0000
   1  15  13   23184    2140                                                       29682   -4.19    0.77  1.0000
   2  15  13   31190    2358                                                       38562   -4.10   -0.44  1.0000
   3  15  13    2882    1820                                                        1572    2.89    0.81  1.0000
   4  15  13   29086    2646                                                       28535   -0.33   -0.48  1.0000
   5  15  13    1737    1559                                                        1253   -1.79    2.26  1.0000
   6  15  13    9162    1770                                                       10799   -1.70   -0.15  1.0000
   7  15  13     108    1458                                                         597   -0.91    3.76  1.0000
   8  15  13   24244    1517                                                       27587    2.21   -1.55  1.0000
   9  15  13    3472     938                                                        5138    2.69   -0.83  1.0000
  10  15  13     684     908                                                         481    1.34   -1.43  1.0000
  11  15  13    6662    1091                                                        7690    1.06    2.12  1.0000
  12  15  13    1101    1374                                                           0   -6.90   -0.37  1.0000
  13  15  13    1430    1145                                                         660   -2.55   -1.70  1.0000
   1  16  13    1636    1863                                                         337   -4.59   -0.36  1.0000
   2  16  13     784    1338                                                         908   -0.48    1.00  1.0000
   3  16  13   11557    1659                                                        9147   -2.47   -0.16  1.0000
   4  16  13    8623    1585                                                        7355    1.46    0.32  1.0000
   5  16  13     822    1406                                                        2078   -3.53    0.13  1.0000
   6  16  13   16408    1775                                                       16503   -0.07   -0.07  1.0000
   7  16  13   26868    1734                                                       27560    0.47   -1.10  1.0000
   8  16  13   10445    1291                                                        9471    1.04   -0.31  1.0000
   9  16  13    6363     959                                                        5838    0.91   -2.11  1.0000
  10  16  13    4703    1040                                                        5346   -0.71   -2.13  1.0000
  11  16  13     119     837                                                         809    3.48    1.14  1.0000
  12  16  13     505    1113                                                         346    0.87    0.86  1.0000
   0  17  13    3284    1935                                                        2816    0.88    0.45  1.0000
   1  17  13    3913    1571                                                        3022    1.81   -1.65  1.0000
   2  17  13   47290    3094                                                       45437    0.88    0.40  1.0000
   3  17  13    2394    1313                                                        3638   -2.36    1.21  1.0000
   4  17  13    8200    1235                                                        7216    1.30   -1.56  1.0000
   5  17  13    2027    1090                                                        1987   -0.12    0.78  1.0000
   6  17  13    1986    1030                                                        3202   -1.55    6.80  1.0000
   7  17  13    2426    1088                                                        3058    1.26    0.06  1.0000
   8  17  13    4593     881                                                        3195    2.39   -0.97  1.0000
   9  17  13     412     862                                                         972    2.27   -0.02  1.0000
  10  17  13    1591     868                                                        1371   -0.90    1.58  1.0000
  11  17  13    3253    1056                                                        3156   -0.23    0.78  1.0000
   1  18  13   23169    1976                                                       24966   -1.23    0.89  1.0000
   2  18  13    4314    1341                                                        4431   -0.14   -0.77  1.0000
   3  18  13    3367    1018                                                        2930   -0.84    0.36  1.0000
   4  18  13     128     988                                                        1654    3.41   -6.57  1.0000
   5  18  13     210     862                                                         786   -2.78   -0.60  1.0000
   6  18  13    8842    1105                                                        9086   -0.30    1.58  1.0000
   7  18  13    1315     805                                                        2480   -2.77    0.93  1.0000
   8  18  13    7779     961                                                        7663    0.34   -1.75  1.0000
   9  18  13     732     810                                                        1719    2.98    0.64  1.0000
   0  19  13   61595    2813                                                       61544    0.00    0.45  1.0000
   1  19  13     411     980                                                        1295   -2.11   -3.98  1.0000
   2  19  13     178     797                                                         226   -0.33    0.22  1.0000
   3  19  13    8925    1126                                                        9558    0.64    1.10  1.0000
   4  19  13   14016    1152                                                       12731    1.14    0.49  1.0000
   5  19  13     397     982                                                          11   -3.41   -0.70  1.0000
   6  19  13     101     917                                                         422   -1.94    1.31  1.0000
   7  19  13     400     819                                                           6   -3.66    0.03  1.0000
   1  20  13    8606     873                                                        8776    0.19   -0.01  1.0000
   2  20  13      41     868                                                         157   -1.34    0.25  1.0000
   3  20  13    2594    1091                                                        2540    0.28   -1.13  1.0000
   4  20  13    4468    1065                                                        4323    0.20    1.16  1.0000
   5  20  13     459     888                                                         642   -0.69   -1.10  1.0000
   0   0  14  111151    7546                                                      150416  -11.60    5.12  1.0000
   1   1  14  196352    4417                                                      213009    3.66    3.53  1.0000
   0   2  14   11874    1972                                                       17119    4.53    0.86  1.0000
   1   2  14   22384    1433                                                       17504    3.74   -2.08  1.0000
   2   2  14  817322   11591                                                      736177    9.62   -0.99  1.0000
   1   3  14  157437    3626                                                      163564   -1.53   -1.65  1.0000
   2   3  14   26510    1953                                                       24275   -1.53    1.36  1.0000
   3   3  14     216    1912                                                           0    2.66    1.50  1.0000
   0   4  14  337361    6381                                                      342691   -0.98    1.34  1.0000
   1   4  14   70545    2756                                                       68382    0.84    0.63  1.0000
   2   4  14   19535    1767                                                       16934    2.06    2.71  1.0000
   3   4  14   18021    1772                                                       16294    1.35    1.46  1.0000
   4   4  14   34162    3528                                                       47559    6.87    1.85  1.0000
   1   5  14   19425    2683                                                       30645   -7.29    3.49  1.0000
   2   5  14       4    1307                                                         117   -1.84    0.27  1.0000
   3   5  14  112385    3466                                                      106601    1.81    1.23  1.0000
   4   5  14    7434    1493                                                        9052    1.86    0.03  1.0000
   5   5  14  949635   14470                                                      955071   -0.54   -1.29  1.0000
   0   6  14       4    2348                                                        1783    2.59   -8.02  1.0000
   1   6  14   61885    3638                                                       67445   -2.30    1.41  1.0000
   2   6  14    2763    1918                                                        3569   -1.44    0.78  1.0000
   3   6  14   38369    3529                                                       58082   -9.40   -0.04  1.0000
   4   6  14  137107    4742                                                      120868    4.72   -0.25  1.0000
   5   6  14   31691    2667                                                       28941    1.65    1.65  1.0000
   6   6  14  381223   14365                                                      361317   -3.40   -0.16  1.0000
   1   7  14   49976    3717                                                       63344   -5.82   -1.39  1.0000
   2   7  14   35755    3434                                                       32946    1.60   -0.80  1.0000
   3   7  14  403840    8519                                                      409692   -0.94   -0.40  1.0000
   4   7  14    7806    2144                                                        8957   -1.30   -0.42  1.0000
   5   7  14    3248    1909                                                        4269    1.71   -0.90  1.0000
   6   7  14      12    1163                                                          58   -0.30    2.18  1.0000
   7   7  14 1121679   11171                                                     1114470    0.66    2.67  1.0000
   0   8  14   18061    4757                                                       26692    6.05   -1.14  1.0000
   1   8  14   35475    3950                                                       37674   -1.19   -0.32  1.0000
   2   8  14   15346    2623                                                       20243    3.77    1.33  1.0000
   3   8  14   10884    2195                                                       11407   -0.49   -0.52  1.0000
   4   8  14  166168    5502                                                      147936   -4.83    0.94  1.0000
   5   8  14   34460    1459                                                       21826    8.00   -2.11  1.0000
   6   8  14  141496    2875                                                      143419   -0.50   -0.85  1.0000
   7   8  14    5852     957                                                        5171   -0.97    0.32  1.0000
   8   8  14  444448    6110                                                      464295    3.08   -1.22  1.0000
   1   9  14   23147    3552                                                       20115   -2.17    0.99  1.0000
   2   9  14     217    2631                                                         762   -2.74    1.84  1.0000
   3   9  14    3694    2025                                                        4503   -0.87    3.52  1.0000
   4   9  14   64849    1915                                                       64565    0.10    1.29  1.0000
   5   9  14  199225    3214                                                      205184   -1.36   -0.42  1.0000
   6   9  14     627    1010                                                         531    0.37    0.51  1.0000
   7   9  14    1461    1090                                                        2422   -1.85   -2.37  1.0000
   8   9  14   38722    1663                                                       40311   -0.81   -0.68  1.0000
   9   9  14   51647    2700                                                       54428   -1.31    2.20  1.0000
   0  10  14  131484    5476                                                      134298    0.83   -0.71  1.0000
   1  10  14    3013    1467                                                        2780    0.56   -1.41  1.0000
   2  10  14   10223    1384                                                        8410    1.99    0.53  1.0000
   3  10  14   19800    1611                                                       18219    1.19    0.04  1.0000
   4  10  14    5150    1143                                                        5087   -0.14    0.82  1.0000
   5  10  14   13481    1167                                                       12832    0.61   -0.98  1.0000
   6  10  14    4402    1069                                                        2937   -2.50   -2.59  1.0000
   7  10  14     157    1093                                                         471   -1.64    3.80  1.0000
   8  10  14    1459    1108                                                        1569    0.36    0.70  1.0000
   9  10  14   35719    1661                                                       36049    0.19   -0.43  1.0000
  10  10  14  109818    3824                                                      126804   -5.11   -1.24  1.0000
   1  11  14   32711    1736                                                       31131    0.88    1.47  1.0000
   2  11  14    1245    1365                                                        1905   -1.64   -0.74  1.0000
   3  11  14   45772    2344                                                       55690    4.59   -0.64  1.0000
   4  11  14   26748    2118                                                       27243   -0.31   -0.13  1.0000
   5  11  14    3905    1272                                                        4727   -1.29   -0.29  1.0000
   6  11  14    2915    1452                                                        3104    0.12   -2.31  1.0000
   7  11  14   28381    2149                                                       27281    0.69   -0.15  1.0000
   8  11  14    2581    1128                                                        2137    0.99   -0.30  1.0000
   9  11  14   22867    1432                                                       23279   -0.28    0.13  1.0000
  10  11  14   10735    1229                                                       11746   -1.00    0.41  1.0000
  11  11  14   62684    2720                                                       60343   -0.97   -0.49  1.0000
   0  12  14   23487    2011                                                       19795    2.61    0.27  1.0000
   1  12  14      13    1118                                                           2   -0.12   -0.77  1.0000
   2  12  14   87282    2866                                                       84312   -1.00   -1.16  1.0000
   3  12  14   16633    1805                                                       16848   -0.16   -0.62  1.0000
   4  12  14   11360    2278                                                       13593    2.07    0.39  1.0000
   5  12  14      32    1820                                                         350   -1.97    2.24  1.0000
   6  12  14     899    1452                                                         944    0.61   -2.23  1.0000
   7  12  14     265    1464                                                         882    2.01   -2.66  1.0000
   8  12  14      29    1146                                                         283   -2.15   -1.04  1.0000
   9  12  14    2065    1189                                                        2077    0.30    2.37  1.0000
  10  12  14    2643    1118                                                        2173    1.03   -0.45  1.0000
  11  12  14     426    1043                                                         378    1.26   -3.15  1.0000
  12  12  14   67394    3335                                                       70257   -1.19    1.19  1.0000
   1  13  14   72995    2995                                                       67718   -2.04   -0.81  1.0000
   2  13  14    1593    1523                                                        2514   -2.01    2.75  1.0000
   3  13  14    1494    1518                                                        1731   -0.51   -0.55  1.0000
   4  13  14    9917    2018                                                        9679    0.23    0.44  1.0000
   5  13  14     942    1973                                                        1019    0.25   -1.63  1.0000
   6  13  14     562    1398                                                         281    1.51   -0.25  1.0000
   7  13  14    7937    1316                                                        5133   -3.68   -1.51  1.0000
   8  13  14    2741    1167                                                        4052   -2.25   -1.31  1.0000
   9  13  14    3522    1111                                                        4018    0.86   -0.33  1.0000
  10  13  14    2533    1053                                                        2386    0.31    0.61  1.0000
  11  13  14    6878    1170                                                        9035   -2.44   -1.13  1.0000
  12  13  14    6335    1234                                                        6873    0.63    1.07  1.0000
  13  13  14    5724    1612                                                        7259    2.07   -1.69  1.0000
   0  14  14   81499    3677                                                       78585   -1.23    1.77  1.0000
   1  14  14    3360    1573                                                        5014    2.69   -0.68  1.0000
   2  14  14    3752    1602                                                        4824   -1.71    0.35  1.0000
   3  14  14      48    1688                                                         454   -2.11    2.13  1.0000
   4  14  14   27662    2740                                                       29746    1.30   -0.38  1.0000
   5  14  14     185    1993                                                         115   -0.59   -0.23  1.0000
   6  14  14    2429    1568                                                        3382   -1.55   -2.16  1.0000
   7  14  14     286    1261                                                        1838   -5.32    1.44  1.0000
   8  14  14    4033    1116                                                        3379    1.16    1.63  1.0000
   9  14  14     561     933                                                        1260    0.04   -3.94  1.0000
  10  14  14   58080    1930                                                       60299   -0.97    0.70  1.0000
  11  14  14     361     901                                                        1416   -3.06   -2.45  1.0000
  12  14  14     263    1111                                                        1167   -3.70   -0.70  1.0000
  13  14  14    8931    1148                                                        8134    1.00   -1.42  1.0000
  14  14  14   21842    2237                                                       20864    0.93   -1.94  1.0000
   1  15  14    7840    1587                                                        7749    0.10    0.07  1.0000
   2  15  14    1302    1453                                                        1477   -0.40   -1.00  1.0000
   3  15  14   39158    2903                                                       39619    0.16    1.50  1.0000
   4  15  14   12861    2057                                                       11833    0.96    0.38  1.0000
   5  15  14    9824    1766                                                       10726    0.90    0.59  1.0000
   6  15  14     187    1460                                                         642    0.41   -3.41  1.0000
   7  15  14   19344    1724                                                       23357    2.88   -0.89  1.0000
   8  15  14      19    1037                                                           0   -0.90   -0.16  1.0000
   9  15  14     396     842                                                        1354    3.24    1.40  1.0000
  10  15  14    3027     937                                                        2997    0.25   -1.99  1.0000
  11  15  14    8113    1012                                                        7179   -1.32    1.56  1.0000
  12  15  14     359     998                                                        1214   -3.27    0.67  1.0000
  13  15  14    5216    1163                                                        4271    1.47   -0.55  1.0000
   0  16  14    6944    2751                                                        3621   -4.87   -1.68  1.0000
   1  16  14   13589    2338                                                       14836    1.11   -0.77  1.0000
   2  16  14   63357    3209                                                       64988    0.65    0.43  1.0000
   3  16  14     545    1634                                                        1056   -1.82   -1.55  1.0000
   4  16  14    4049    1488                                                        4217    0.27   -0.47  1.0000
   5  16  14    1491    1423                                                        1242   -0.70    0.07  1.0000
   6  16  14    3286    1225                                                        3902   -0.61   -2.96  1.0000
   7  16  14     323    1112                                                        1156   -3.22   -1.23  1.0000
   8  16  14     580     916                                                        1203   -0.96   -2.63  1.0000
   9  16  14    3401     908                                                        2533    1.74    1.63  1.0000
  10  16  14    3067     991                                                        2147    1.88    1.06  1.0000
  11  16  14    2510     783                                                        2509   -0.02    0.59  1.0000
  12  16  14    8501    1777                                                       10151   -1.78   -0.09  1.0000
   1  17  14   14015    2197                                                       13490   -0.51    0.74  1.0000
   2  17  14    8648    2000                                                        9821   -1.21   -1.55  1.0000
   3  17  14    6261    1219                                                        8425    2.64   -0.10  1.0000
   4  17  14    1056    1222                                                        1627   -1.58   -0.61  1.0000
   5  17  14    3771    1061                                                        5912    3.23    0.04  1.0000
   6  17  14     132     942                                                         953    2.89   -2.83  1.0000
   7  17  14   34028    1504                                                       39103    2.81   -1.10  1.0000
   8  17  14      12     800                                                         691   -3.51   -4.79  1.0000
   9  17  14    1367     727                                                        2176    2.01    0.07  1.0000
  10  17  14     488     816                                                         782   -0.79    1.48  1.0000
   0  18  14   13867    1900                                                       12056   -1.67    0.27  1.0000
   1  18  14    4921    1164                                                        4625   -0.51    0.88  1.0000
   2  18  14    1309     913                                                         684   -2.09   -0.76  1.0000
   3  18  14     908    1049                                                         936    0.12   -0.56  1.0000
   4  18  14     614     861                                                         980    0.27    4.35  1.0000
   5  18  14     327     840                                                         885   -2.86    4.26  1.0000
   6  18  14    7201     862                                                        6596   -0.76   -1.62  1.0000
   7  18  14     439     716                                                         796   -1.50    0.48  1.0000
   8  18  14    8287    1005                                                        7651    0.71    0.67  1.0000
   9  18  14    4180    1697                                                        7077   -3.86   -1.83  1.0000
   1  19  14    7832    1077                                                        8741    1.04   -1.22  1.0000
   2  19  14    2499     893                                                        3184   -0.84   -2.68  1.0000
   3  19  14    6579    1172                                                        5648   -1.24   -0.62  1.0000
   4  19  14     816     829                                                        1280   -1.25   -1.35  1.0000
   5  19  14   39695    1692                                                       38448   -0.80    1.83  1.0000
   6  19  14     159     860                                                         348   -0.20   -1.69  1.0000
   7  19  14     209    1181                                                         390   -1.10    0.60  1.0000
   0  20  14     203    1475                                                          18   -2.07    0.42  1.0000
   1  20  14     220     776                                                         208   -0.08   -0.03  1.0000
   2  20  14    1258     977                                                        1860   -1.63    0.56  1.0000
   3  20  14     402     932                                                         835    1.34    1.44  1.0000
   4  20  14    4167     970                                                        4346    0.29   -0.17  1.0000
   0   1  15   40047    2329                                                       41438   -0.71   -0.86  1.0000
   1   1  15     703    1395                                                        1065    1.83   -1.81  1.0000
   1   2  15   87564    3010                                                      100722    4.47   -0.20  1.0000
   2   2  15   75149    4385                                                       77564    0.92   -1.09  1.0000
   0   3  15  147665    4111                                                      120541   -7.69   -1.48  1.0000
   1   3  15   37970    1995                                                       32837   -2.79   -3.05  1.0000
   2   3  15    4226    1420                                                        1009    6.96   -0.58  1.0000
   3   3  15   72743    3643                                                       47637  -10.69   -2.20  1.0000
   1   4  15   48403    2407                                                       44488    1.97   -1.27  1.0000
   2   4  15   66499    2754                                                       56938   -4.06    1.35  1.0000
   3   4  15    6687    1563                                                        7339   -0.81   -0.32  1.0000
   4   4  15  338063    8670                                                      332909   -0.97    1.40  1.0000
   0   5  15   51336    4375                                                       66362   -6.49    2.48  1.0000
   1   5  15   17183    2225                                                       15865   -1.05   -0.71  1.0000
   2   5  15  121811    4342                                                      104768   -5.27   -0.17  1.0000
   3   5  15   28656    2571                                                       25182   -2.20   -0.12  1.0000
   4   5  15   54115    2479                                                       44077   -4.76    1.66  1.0000
   5   5  15    9744    2280                                                        5197    5.61   -1.73  1.0000
   1   6  15  231230    6095                                                      205466   -5.83    1.91  1.0000
   2   6  15  100505    4387                                                       97988   -0.86    0.80  1.0000
   3   6  15   12942    1978                                                        8988    3.90    0.97  1.0000
   4   6  15  193461    5913                                                      182718   -2.57   -0.39  1.0000
   5   6  15   10327    2119                                                       14289   -3.67   -1.97  1.0000
   6   6  15  211839    6111                                                      181360   -7.30    2.93  1.0000
   0   7  15  295714   12882                                                      280574   -3.05    2.22  1.0000
   1   7  15    1792    1855                                                        1136   -1.79    1.23  1.0000
   2   7  15   62966    3885                                                       66727   -1.52   -0.62  1.0000
   3   7  15    1192    1967                                                         875   -1.04   -0.10  1.0000
   4   7  15   57588    3674                                                       56666   -0.43    0.76  1.0000
   5   7  15    1562    1187                                                        2004   -1.09   -0.12  1.0000
   6   7  15     403    1105                                                        1736   -3.33   -3.08  1.0000
   7   7  15      19    1398                                                         416   -4.04    1.52  1.0000
   1   8  15   62397    5015                                                       65399   -1.28    1.15  1.0000
   2   8  15   96158    4714                                                       97105    0.33   -1.72  1.0000
   3   8  15   83189    4448                                                       91823    3.07   -1.52  1.0000
   4   8  15  123419    3411                                                      136039    3.64    0.44  1.0000
   5   8  15     727    1034                                                         880   -0.55   -0.63  1.0000
   6   8  15   73322    2265                                                       74627    0.46    0.80  1.0000
   7   8  15   69175    2299                                                       77697    3.27    0.25  1.0000
   8   8  15   45718    2401                                                       54015    3.92   -1.98  1.0000
   0   9  15  164290   11199                                                      180309   -4.02    0.14  1.0000
   1   9  15   22448    3938                                                       28426   -3.87   -0.74  1.0000
   2   9  15   11386    1652                                                        8447   -3.10    0.04  1.0000
   3   9  15    1030    1393                                                         260    3.17    1.85  1.0000
   4   9  15     538    1057                                                         397    0.92    1.39  1.0000
   5   9  15   14016    1194                                                       13310    0.64    1.84  1.0000
   6   9  15   15797    1285                                                       20409    3.56   -0.77  1.0000
   7   9  15      62    1000                                                        1132    0.96    5.28  1.0000
   8   9  15   73600    2103                                                       72934    0.26   -0.61  1.0000
   9   9  15     625    1445                                                         421    1.98    1.68  1.0000
   1  10  15   35593    2375                                                       39062    1.90   -1.36  1.0000
   2  10  15   22357    1613                                                       16877   -4.08   -1.55  1.0000
   3  10  15    4683    1363                                                        4220   -0.73   -0.86  1.0000
   4  10  15   26567    1525                                                       30204    2.27   -1.28  1.0000
   5  10  15   33935    1598                                                       35024    0.61   -0.74  1.0000
   6  10  15    6392    1192                                                        4792   -2.29    0.63  1.0000
   7  10  15    4966    1140                                                        5392    0.34    1.50  1.0000
   8  10  15    3032    1076                                                        3597    1.05   -0.32  1.0000
   9  10  15   14436    1250                                                       13304   -1.00   -0.25  1.0000
  10  10  15    2159    1470                                                        2468    0.52   -1.92  1.0000
   0  11  15   12811    1928                                                       15458   -2.31    0.27  1.0000
   1  11  15   93490    2618                                                       92543    0.29    1.15  1.0000
   2  11  15    9188    1478                                                        8280    1.01    0.22  1.0000
   3  11  15    6832    1352                                                        5021    2.57   -0.87  1.0000
   4  11  15     147    1606                                                           0    2.47    0.52  1.0000
   5  11  15   19955    1876                                                       18984    0.74   -0.47  1.0000
   6  11  15    4322    1576                                                        5464    1.73   -2.44  1.0000
   7  11  15     166    1088                                                        1380   -2.23    4.78  1.0000
   8  11  15   69163    2029                                                       65475    1.47    0.39  1.0000
   9  11  15      71    1046                                                        1320   -1.24    5.69  1.0000
  10  11  15    1077    1039                                                        1006    0.23   -0.29  1.0000
  11  11  15    1511    1405                                                        2934    3.11    0.71  1.0000
   1  12  15     742    1206                                                         634   -0.49    0.40  1.0000
   2  12  15     946    1556                                                        1300    1.08   -1.19  1.0000
   3  12  15    4715    1623                                                        4180    1.06   -2.11  1.0000
   4  12  15   14178    2165                                                       13583    0.55   -0.98  1.0000
   5  12  15   38960    2884                                                       35594   -1.80   -0.33  1.0000
   6  12  15    1467    1468                                                        1386   -0.22   -0.28  1.0000
   7  12  15   38541    1978                                                       32619    3.29   -0.50  1.0000
   8  12  15     470    1020                                                         598   -0.58    0.23  1.0000
   9  12  15   24673    1524                                                       21375   -2.28    0.15  1.0000
  10  12  15    1006    1110                                                        1074   -0.20    0.69  1.0000
  11  12  15    7156    1139                                                        7329   -0.20   -0.31  1.0000
  12  12  15   11831    1853                                                        9862   -3.43    7.21  1.0000
   0  13  15    5746    1793                                                        4940    1.15   -0.07  1.0000
   1  13  15   68248    2434                                                       63427    1.94    0.37  1.0000
   2  13  15   24969    2035                                                       18298    4.72    0.68  1.0000
   3  13  15   17859    2351                                                       17718    0.24   -1.69  1.0000
   4  13  15   39458    3187                                                       43656    2.15   -0.16  1.0000
   5  13  15     156    1859                                                        1652    5.39   -2.32  1.0000
   6  13  15   25953    1835                                                       18151    5.56   -0.69  1.0000
   7  13  15     515    1107                                                         906    1.54   -1.00  1.0000
   8  13  15   17094    1368                                                       19110    1.49    1.05  1.0000
   9  13  15    8812    1196                                                        9515    0.77   -0.07  1.0000
  10  13  15   12185    1350                                                       18588   -5.41    0.06  1.0000
  11  13  15   22020    1360                                                       21372   -0.46    0.03  1.0000
  12  13  15    8321    1240                                                       11154    2.99    0.20  1.0000
  13  13  15    4117    1361                                                        4231    0.07    0.87  1.0000
   1  14  15    2717    1439                                                        1819    2.00   -0.91  1.0000
   2  14  15    1316    1551                                                        1883   -1.46    1.48  1.0000
   3  14  15   21771    2577                                                       26056    2.91   -0.60  1.0000
   4  14  15   18036    2278                                                       15087    2.38    1.43  1.0000
   5  14  15   11366    2227                                                       13204   -1.75    0.42  1.0000
   6  14  15    9235    1419                                                        6043    3.84   -0.27  1.0000
   7  14  15   33158    2055                                                       37762    2.53    0.29  1.0000
   8  14  15    3767    1016                                                        4671   -1.32   -1.58  1.0000
   9  14  15   12789    1200                                                       12145    0.58    0.81  1.0000
  10  14  15   12371    1143                                                       12314    0.06    1.66  1.0000
  11  14  15    5199     895                                                        4784   -0.60   -0.42  1.0000
  12  14  15    1275     925                                                        2083   -1.96   -0.86  1.0000
  13  14  15    4632    1053                                                        5662   -1.20   -2.46  1.0000
   0  15  15   13915    3463                                                       15149   -1.07    0.86  1.0000
   1  15  15   17570    1975                                                       21854   -3.19    0.17  1.0000
   2  15  15    2389    1684                                                        1213   -2.95   -0.82  1.0000
   3  15  15   13887    1591                                                       11075    2.76   -1.61  1.0000
   4  15  15     949    1709                                                        1155   -0.57   -0.55  1.0000
   5  15  15    1048    1426                                                        1722   -1.91    0.33  1.0000
   6  15  15   40928    2036                                                       39042   -0.97   -0.30  1.0000
   7  15  15    7426    1289                                                        5931   -1.93    0.40  1.0000
   8  15  15    6826    1069                                                        5834    1.27    0.68  1.0000
   9  15  15    1676     833                                                        1522   -0.40   -0.01  1.0000
  10  15  15    9025     976                                                        9095   -0.07    1.51  1.0000
  11  15  15    4021     958                                                        5338    2.06   -1.13  1.0000
  12  15  15     301    1139                                                        2470    2.37    6.36  1.0000
   1  16  15      14    2678                                                           0   -0.65    0.45  1.0000
   2  16  15   12750    1586                                                       13335   -0.51   -0.44  1.0000
   3  16  15     427    1231                                                         762   -1.42    0.42  1.0000
   4  16  15   20165    1596                                                       19276    0.66    0.10  1.0000
   5  16  15    8458    1337                                                        7438   -1.24    0.56  1.0000
   6  16  15   16182    1500                                                       17490   -1.04   -0.16  1.0000
   7  16  15   10903    1146                                                       11054   -0.17    1.02  1.0000
   8  16  15   18564    1195                                                       17554    0.84   -0.91  1.0000
   9  16  15    9256    1065                                                        8636   -0.67   -1.03  1.0000
  10  16  15    2258     809                                                        2189    0.14    1.29  1.0000
  11  16  15     277    1093                                                        1884   -5.03    2.45  1.0000
   0  17  15   68078    4688                                                       68833   -0.30   -0.05  1.0000
   1  17  15    7011    1248                                                        7410   -0.50    0.28  1.0000
   2  17  15    3527    1146                                                        2646    1.70   -0.70  1.0000
   3  17  15     952    1042                                                        1510   -1.50    2.03  1.0000
   4  17  15     438    1088                                                         776   -1.41   -0.49  1.0000
   5  17  15       4     914                                                        1064    3.30   -5.52  1.0000
   6  17  15    1452     892                                                        1697   -0.65    0.15  1.0000
   7  17  15    1514     846                                                        1618    0.25   -1.46  1.0000
   8  17  15    2793     802                                                        2294   -1.04   -1.06  1.0000
   9  17  15    4678     976                                                        4486   -0.28   -0.48  1.0000
  10  17  15      48    1362                                                           0   -1.17   -0.84  1.0000
   1  18  15   14274    1326                                                       15559    1.05    0.79  1.0000
   2  18  15      26     825                                                         395   -3.63   -1.75  1.0000
   3  18  15     819    1000                                                         172    3.22    1.26  1.0000
   4  18  15   14772    1034                                                       13226    1.33    1.53  1.0000
   5  18  15     775     779                                                        1745    2.83    0.86  1.0000
   6  18  15   10571    1022                                                       11460   -0.82   -0.86  1.0000
   7  18  15     225     788                                                        1214    3.75    2.00  1.0000
   8  18  15    5625    1135                                                        5919   -0.37   -0.53  1.0000
   0  19  15     503    1139                                                        1180    2.52   -1.00  1.0000
   1  19  15    1032     825                                                        1346    0.83    1.00  1.0000
   2  19  15   22625    1444                                                       21771    0.57    0.64  1.0000
   3  19  15     104     940                                                         345   -0.34    1.96  1.0000
   4  19  15      79     887                                                           0   -1.80   -0.45  1.0000
   5  19  15    4972    1158                                                        5422    0.53    1.67  1.0000
   6  19  15    1679    1232                                                        1189    1.40    0.93  1.0000
   1  20  15    8245    1576                                                        6697    1.95   -0.80  1.0000
   2  20  15     351    1344                                                         152    1.30    0.48  1.0000
   0   0  16  351638   13739                                                      458798   17.53   -3.83  1.0000
   1   1  16  631231    8994                                                      576605    7.41   -2.57  1.0000
   0   2  16 1043568   12111                                                     1069959   -2.73    2.59  1.0000
   1   2  16   13645    1660                                                        9052    4.51    0.45  1.0000
   2   2  16       4    2188                                                        5955  -15.39   -3.01  1.0000
   1   3  16   17623    1974                                                       19883    1.74   -0.72  1.0000
   2   3  16    6475    1590                                                        5276    1.64   -0.35  1.0000
   3   3  16  233088    7767                                                      255360   -4.71    0.95  1.0000
   0   4  16   12493    2376                                                        5484    7.90   -0.39  1.0000
   1   4  16    1781    1366                                                        1372    1.06    0.50  1.0000
   2   4  16   50763    2936                                                       63036   -5.33   -0.85  1.0000
   3   4  16    8987    1555                                                        7938    1.19   -0.04  1.0000
   4   4  16   33240    3234                                                       29797    2.00    0.65  1.0000
   1   5  16   64973    3355                                                       50583    6.24    0.49  1.0000
   2   5  16   43721    3041                                                       40182    1.80    0.58  1.0000
   3   5  16  400708    8605                                                      420639   -3.18   -1.73  1.0000
   4   5  16    4046    2025                                                        6749    3.84    0.72  1.0000
   5   5  16   20483    4703                                                       24895   -3.06    0.37  1.0000
   0   6  16    7095    3695                                                        8829   -2.03    0.46  1.0000
   1   6  16    1436    1899                                                         791    2.03    0.18  1.0000
   2   6  16   66651    3862                                                       66857   -0.09    1.26  1.0000
   3   6  16    2245    1817                                                        2599   -0.62   -1.40  1.0000
   4   6  16   62047    3815                                                       60898   -0.49    0.12  1.0000
   5   6  16   19924    1694                                                       21784   -1.32   -0.76  1.0000
   6   6  16  364565    8772                                                      370607   -1.04    0.25  1.0000
   1   7  16   61374    4684                                                       60826    0.25   -0.53  1.0000
   2   7  16     630    1865                                                        1359    2.30    0.98  1.0000
   3   7  16   23839    1999                                                       20275    2.59   -1.45  1.0000
   4   7  16     289    1158                                                         731   -2.11    0.92  1.0000
   5   7  16  714713    6828                                                      721082   -0.83    1.68  1.0000
   6   7  16     488    1087                                                        1810   -4.19    0.94  1.0000
   7   7  16   12896    1834                                                       10561   -2.65    4.20  1.0000
   0   8  16    2000    1802                                                         812   -3.40    0.05  1.0000
   1   8  16     997    1291                                                        1088   -0.25   -0.85  1.0000
   2   8  16   69850    3316                                                       79256    3.53    1.38  1.0000
   3   8  16    8355    1140                                                        4509    5.05    0.67  1.0000
   4   8  16    2892    1172                                                        5416   -4.05   -1.00  1.0000
   5   8  16    1036     973                                                         839    0.67   -0.16  1.0000
   6   8  16  193727    3588                                                      198618    1.16   -0.20  1.0000
   7   8  16     245    1036                                                         918    2.62    1.75  1.0000
   8   8  16    7561    1896                                                        5252   -4.05   -3.59  1.0000
   1   9  16    2809    1625                                                        2457    0.68    0.91  1.0000
   2   9  16    4423    1425                                                        6986   -3.56   -0.02  1.0000
   3   9  16   39039    2193                                                       44940   -3.02    0.45  1.0000
   4   9  16    1076    1011                                                         972   -0.45   -0.58  1.0000
   5   9  16   10075    1170                                                        9934    0.16    1.27  1.0000
   6   9  16   33432    1741                                                       35069   -0.89   -1.06  1.0000
   7   9  16  152457    3252                                                      150901    0.41    0.23  1.0000
   8   9  16    8345    1260                                                        8644   -0.31   -0.67  1.0000
   9   9  16   93702    3371                                                       95687   -0.66   -0.60  1.0000
   0  10  16    4998    3909                                                        2810    3.67   -0.60  1.0000
   1  10  16   18369    3330                                                       16048    1.84    0.43  1.0000
   2  10  16   43804    2421                                                       44854    0.46    0.90  1.0000
   3  10  16     129    1161                                                         644   -2.67    1.25  1.0000
   4  10  16    4122    1078                                                        4440    0.39    0.97  1.0000
   5  10  16   12202    1259                                                       16601   -3.79   -1.35  1.0000
   6  10  16    7850    1245                                                        7362    0.56    0.67  1.0000
   7  10  16     970    1136                                                        1128    0.46    0.51  1.0000
   8  10  16      34    1172                                                        1303   -4.07    5.37  1.0000
   9  10  16    1587    1050                                                        1550   -0.10   -0.60  1.0000
  10  10  16    3720    1547                                                        5337   -2.51   -0.17  1.0000
   1  11  16   79628    2874                                                       82876    1.19   -0.12  1.0000
   2  11  16    9085    1388                                                        6182    3.48   -0.03  1.0000
   3  11  16   30445    2099                                                       27141    2.12   -1.41  1.0000
   4  11  16    6838    1845                                                        5744    1.47   -0.74  1.0000
   5  11  16   10336    1467                                                       11911   -1.57    0.25  1.0000
   6  11  16    1659    1069                                                        2126    1.08   -0.53  1.0000
   7  11  16      62    1168                                                         935    4.73   -0.01  1.0000
   8  11  16    3930    1066                                                        5203    1.97    0.24  1.0000
   9  11  16     866    1042                                                        1028   -0.53   -0.24  1.0000
  10  11  16      54     994                                                         837    4.48    0.38  1.0000
  11  11  16   33726    2011                                                       29941    2.20    1.29  1.0000
   0  12  16  229602    5769                                                      204874   -5.66    2.17  1.0000
   1  12  16    5376    1398                                                        8117   -3.43   -1.87  1.0000
   2  12  16    4236    1250                                                        5172   -1.07   -3.38  1.0000
   3  12  16    1252    1423                                                        1162   -0.28    0.21  1.0000
   4  12  16   34867    2753                                                       28461   -3.81    0.89  1.0000
   5  12  16     511    1611                                                        1943   -3.84    2.89  1.0000
   6  12  16    8662    1424                                                       10514    1.95    0.82  1.0000
   7  12  16    1012    1331                                                        2178    2.97   -1.11  1.0000
   8  12  16    2296    1043                                                        2669   -0.78    0.02  1.0000
   9  12  16      10    1107                                                         237   -1.96    2.81  1.0000
  10  12  16   66700    2111                                                       67751   -0.41   -0.29  1.0000
  11  12  16    1709     973                                                         628    3.39    0.22  1.0000
  12  12  16    1006    1537                                                        2613    3.19    4.15  1.0000
   1  13  16   42458    2102                                                       42814   -0.12   -0.97  1.0000
   2  13  16    1083    1452                                                        1108    2.08   -3.03  1.0000
   3  13  16   17199    1781                                                       13619   -3.06    0.61  1.0000
   4  13  16    7637    2134                                                       10430   -3.05   -0.70  1.0000
   5  13  16    4745    1713                                                        4907    0.24   -0.08  1.0000
   6  13  16    5459    1573                                                        4754   -1.03    0.23  1.0000
   7  13  16    7192    1217                                                        7108   -0.13    0.51  1.0000
   8  13  16    2603     972                                                         933   -4.35    1.33  1.0000
   9  13  16      13    1056                                                         361    3.21    0.52  1.0000
  10  13  16    5493    1056                                                        5040    0.66   -0.44  1.0000
  11  13  16   15758    1155                                                       14773   -1.04    2.05  1.0000
  12  13  16     817     973                                                        1370    1.49    1.53  1.0000
  13  13  16   16412    1610                                                       15714    0.70   -1.58  1.0000
   0  14  16    4532    1675                                                        3513    1.77    1.83  1.0000
   1  14  16    6370    1599                                                        6573    0.26   -0.78  1.0000
   2  14  16   90701    3417                                                      103472    4.35   -2.13  1.0000
   3  14  16    1946    1368                                                        2320   -0.70   -1.50  1.0000
   4  14  16    4831    1968                                                        5792    1.32    1.08  1.0000
   5  14  16    1224    1569                                                         509    2.83   -1.17  1.0000
   6  14  16    3819    1331                                                        4728   -1.15    2.19  1.0000
   7  14  16      12    1224                                                           0    0.54    0.48  1.0000
   8  14  16    2427     903                                                        2117    0.66    1.48  1.0000
   9  14  16     343     937                                                        1415   -3.97   -0.25  1.0000
  10  14  16   11335    1109                                                       13175   -1.57   -2.18  1.0000
  11  14  16     703     823                                                        1173   -1.62    0.28  1.0000
  12  14  16   50031    1506                                                       44474    2.59    2.15  1.0000
  13  14  16    2581    1495                                                        3380   -1.20    2.72  1.0000
   1  15  16   52545    2215                                                       53373    0.35    0.46  1.0000
   2  15  16    4139    1409                                                        2227    3.57   -0.07  1.0000
   3  15  16     590    1211                                                        1130    1.91    0.71  1.0000
   4  15  16     552    1528                                                        1341   -2.73    0.08  1.0000
   5  15  16   17099    1645                                                       20790    2.78    0.29  1.0000
   6  15  16     645    1176                                                        1076    1.54   -0.26  1.0000
   7  15  16   35561    1840                                                       36687    0.60    0.51  1.0000
   8  15  16     724     962                                                        1245    0.11    2.98  1.0000
   9  15  16    3647     870                                                        3178   -0.79   -1.22  1.0000
  10  15  16     818     776                                                        1403   -1.84   -0.11  1.0000
  11  15  16    2395     999                                                        5929   -5.67   -2.02  1.0000
  12  15  16     232    1382                                                        1180    3.90   -0.87  1.0000
   0  16  16  108487    4016                                                       98684   -3.20    0.71  1.0000
   1  16  16     506    1351                                                           0   -4.67    0.38  1.0000
   2  16  16      67    1142                                                         395    2.44   -0.01  1.0000
   3  16  16     185    1100                                                         479    1.59    0.86  1.0000
   4  16  16    3363    1151                                                        2001   -2.84    0.57  1.0000
   5  16  16    1043    1146                                                        1081   -0.01    0.93  1.0000
   6  16  16     118    1096                                                         654    2.90   -1.28  1.0000
   7  16  16     304     998                                                         966    2.82    0.55  1.0000
   8  16  16   11460    1153                                                       11679   -0.22    0.10  1.0000
   9  16  16     158    1239                                                           0    2.60    0.30  1.0000
  10  16  16    9221    1182                                                        6589    3.07    1.62  1.0000
  11  16  16    1176    1394                                                        3630   -5.38   -0.48  1.0000
   1  17  16    1425    1074                                                        1252    0.50    0.45  1.0000
   2  17  16     158    1074                                                         650    0.43    3.20  1.0000
   3  17  16   12349    1241                                                       12522    0.19   -1.05  1.0000
   4  17  16    1147    1057                                                        2921   -3.92    1.99  1.0000
   5  17  16   36569    1475                                                       36516   -0.04    0.22  1.0000
   6  17  16    1156     822                                                        1045   -1.04    3.33  1.0000
   7  17  16    3067     932                                                        3772    0.71   -3.77  1.0000
   8  17  16     460     809                                                        1409    1.79    3.21  1.0000
   9  17  16   14524    1060                                                       13361   -1.05    0.35  1.0000
   0  18  16    3683    1474                                                        4125    0.74   -0.19  1.0000
   1  18  16     315     946                                                         436    0.63   -1.12  1.0000
   2  18  16    1991     920                                                        1466   -1.33   -0.64  1.0000
   3  18  16      84     944                                                        1147    4.70   -2.35  1.0000
   4  18  16    6362     991                                                        6516    0.17    0.63  1.0000
   5  18  16    1242     719                                                        2270    2.33    1.84  1.0000
   6  18  16   17216    1025                                                       15515    1.38    0.03  1.0000
   7  18  16    1247    1085                                                        4828    7.02   -1.17  1.0000
   1  19  16    1908     804                                                        3821    3.75    0.47  1.0000
   2  19  16     425     872                                                         495   -0.34    0.08  1.0000
   3  19  16   12600    1105                                                       11010   -1.60    0.86  1.0000
   4  19  16     804     990                                                        1023   -0.56   -1.51  1.0000
   5  19  16       8     978                                                         498   -3.88    1.70  1.0000
   0   1  17   14798    2266                                                       15749   -0.79   -0.78  1.0000
   1   1  17     517    2083                                                        2220   -2.67    6.16  1.0000
   1   2  17    7261    1457                                                        3815   -4.89    1.07  1.0000
   2   2  17   65102    4398                                                       67904    1.14   -1.44  1.0000
   0   3  17    2946    1706                                                        4641   -2.89   -0.09  1.0000
   1   3  17   87869    3542                                                       91982    1.37    1.35  1.0000
   2   3  17    1549    1477                                                        1797    0.60    0.44  1.0000
   3   3  17   33519    3657                                                       39947    3.52   -0.70  1.0000
   1   4  17   59595    2995                                                       64233    1.93    0.24  1.0000
   2   4  17   41754    2571                                                       40663   -0.59    0.73  1.0000
   3   4  17    5696    1631                                                        7182   -1.89   -0.76  1.0000
   4   4  17  174758    7023                                                      178424    0.90    0.35  1.0000
   0   5  17  126835    9259                                                      139260    3.53    0.51  1.0000
   1   5  17   17027    2385                                                       15136   -1.54   -0.92  1.0000
   2   5  17   61460    3634                                                       58544    1.23    0.19  1.0000
   3   5  17   16390    2575                                                       18159    1.38    0.72  1.0000
   4   5  17   10575    2026                                                        7671   -3.20   -1.64  1.0000
   5   5  17    3848    2118                                                        4483    0.58    3.05  1.0000
   1   6  17   62368    4066                                                       69742   -3.06    2.50  1.0000
   2   6  17  115737    4880                                                      105210   -3.34    1.19  1.0000
   3   6  17   30525    1731                                                       38879    4.64    0.79  1.0000
   4   6  17  176367    3679                                                      186591    2.50   -0.05  1.0000
   5   6  17   13741    1699                                                       12450    1.24   -1.38  1.0000
   6   6  17   90534    4819                                                       90441    0.01   -1.11  1.0000
   0   7  17  274545    5602                                                      278648   -0.74   -1.82  1.0000
   1   7  17    1594    1086                                                         899    2.07   -0.03  1.0000
   2   7  17   49256    2039                                                       50435    0.56   -0.25  1.0000
   3   7  17     151    1234                                                         405   -1.65    0.02  1.0000
   4   7  17     351    1349                                                        1718    3.00   -3.76  1.0000
   5   7  17     624    1266                                                        2329   -4.86    0.62  1.0000
   6   7  17   40682    1991                                                       47252    3.26   -0.86  1.0000
   7   7  17       1    1628                                                           0    0.15   -0.14  1.0000
   1   8  17  127920    2688                                                      135694    2.23   -0.03  1.0000
   2   8  17   36087    1711                                                       37173    0.60   -0.34  1.0000
   3   8  17    3958    1181                                                        6022   -3.03   -0.47  1.0000
   4   8  17  108242    2863                                                      107155   -0.34   -0.03  1.0000
   5   8  17   50184    2053                                                       51850    0.73    1.34  1.0000
   6   8  17   68976    2259                                                       65730   -1.34    0.81  1.0000
   7   8  17     495    1087                                                         953   -1.62   -2.10  1.0000
   8   8  17    5993    1932                                                        5387   -1.62    3.10  1.0000
   0   9  17    5173    2013                                                        5196    0.44    2.18  1.0000
   1   9  17   52519    2201                                                       46715    2.70    0.61  1.0000
   2   9  17  121263    3216                                                      119111    0.67   -0.84  1.0000
   3   9  17   13904    1521                                                       13717    0.25   -1.29  1.0000
   4   9  17    5681    1024                                                        3064   -4.18   -0.73  1.0000
   5   9  17   14122    1338                                                       14466   -0.29   -0.28  1.0000
   6   9  17   12813    1293                                                        9948    2.80   -0.16  1.0000
   7   9  17   11432    1493                                                       11233    0.32   -2.39  1.0000
   8   9  17   55013    2394                                                       58422   -1.49   -0.25  1.0000
   9   9  17     324    1775                                                         700    0.72   -3.54  1.0000
   1  10  17   23062    2052                                                       22285    0.54    2.34  1.0000
   2  10  17      78    1107                                                        1865   -1.15    7.17  1.0000
   3  10  17     695    1105                                                        1378   -2.38    4.53  1.0000
   4  10  17   16126    1475                                                       15593   -0.46    0.42  1.0000
   5  10  17    4960    1278                                                        4923   -0.11    0.65  1.0000
   6  10  17   18037    1643                                                       18242    0.10    0.94  1.0000
   7  10  17   15831    1675                                                       18834   -2.40    0.86  1.0000
   8  10  17    9447    1349                                                        8085   -1.50   -0.36  1.0000
   9  10  17   41295    1799                                                       37797   -1.83   -0.12  1.0000
  10  10  17    7361    1513                                                        6180   -1.65    1.44  1.0000
   0  11  17   74201    3824                                                       72105    0.80    1.57  1.0000
   1  11  17   69305    3062                                                       66517    1.15   -0.86  1.0000
   2  11  17    6789    1546                                                        6362    0.58   -0.70  1.0000
   3  11  17   13809    1691                                                       12113    1.51    2.22  1.0000
   4  11  17    5745    1573                                                        3724   -3.07   -0.19  1.0000
   5  11  17    4236    1200                                                        6419   -3.09   -0.85  1.0000
   6  11  17   13353    1418                                                       17063   -3.18    2.50  1.0000
   7  11  17     463    1077                                                         471   -0.01   -1.28  1.0000
   8  11  17   10451    1238                                                        9036   -1.60    1.16  1.0000
   9  11  17    7609    1163                                                        5916   -2.13   -2.50  1.0000
  10  11  17    3965     996                                                        4394   -0.52    2.58  1.0000
  11  11  17     657    1244                                                        1421   -0.79    3.37  1.0000
   1  12  17     927    1074                                                         889    0.46    1.83  1.0000
   2  12  17     939    1090                                                        1875    2.46   -1.83  1.0000
   3  12  17     147    1206                                                         358   -0.47    1.66  1.0000
   4  12  17     158    1490                                                         269    0.70   -0.85  1.0000
   5  12  17   15131    1925                                                       14677    0.45   -0.79  1.0000
   6  12  17    2428    1307                                                        2311    0.26    0.26  1.0000
   7  12  17    7108    1382                                                        7944    1.00    0.12  1.0000
   8  12  17     537    1326                                                         486    0.24   -0.36  1.0000
   9  12  17   11211    1425                                                       11120    0.12   -0.35  1.0000
  10  12  17    3867     924                                                        2860    1.99   -1.52  1.0000
  11  12  17    1296     830                                                        1725    1.30    4.55  1.0000
  12  12  17      28    1356                                                         181    1.71   -0.06  1.0000
   0  13  17   21031    1966                                                       20850    0.14   -0.30  1.0000
   1  13  17   24529    1445                                                       23917    0.41    0.05  1.0000
   2  13  17    1827    1261                                                        2121    0.70   -0.46  1.0000
   3  13  17    7647    1528                                                       10309   -2.96    0.24  1.0000
   4  13  17    7743    1792                                                        8995   -1.46    0.61  1.0000
   5  13  17   14926    1890                                                       15432   -0.43    0.11  1.0000
   6  13  17   27105    2060                                                       23587   -2.31    0.04  1.0000
   7  13  17    5619    1156                                                        5635    0.00    0.63  1.0000
   8  13  17   15496    1332                                                       16335   -0.66   -0.49  1.0000
   9  13  17   18573    1518                                                       20813    1.68   -0.79  1.0000
  10  13  17    2469    1016                                                         646   -5.01   -1.87  1.0000
  11  13  17    6264     927                                                        5693   -0.73   -0.56  1.0000
  12  13  17     129     924                                                        1978    6.03   -3.42  1.0000
  13  13  17   17648    2311                                                       20174    1.93   -0.29  1.0000
   1  14  17    4944    1240                                                        5881    1.33   -0.30  1.0000
   2  14  17    4139    1263                                                        4302   -0.14    2.09  1.0000
   3  14  17   10665    1483                                                       12311   -1.62    1.28  1.0000
   4  14  17   15433    1866                                                       14702    0.64   -0.66  1.0000
   5  14  17   23021    2055                                                       22574   -0.28   -1.73  1.0000
   6  14  17    8791    1373                                                        7801    1.14   -0.15  1.0000
   7  14  17   48876    2214                                                       54663   -2.68    0.85  1.0000
   8  14  17    9492    1118                                                       10221   -0.78    0.55  1.0000
   9  14  17   13152    1226                                                       12502   -0.58   -0.94  1.0000
  10  14  17    1564     960                                                        2165   -1.45    1.65  1.0000
  11  14  17   10051     976                                                        8024    2.26   -0.64  1.0000
  12  14  17     457     861                                                        1229    2.54   -1.71  1.0000
   0  15  17    1240    1385                                                        3576    5.11   -0.79  1.0000
   1  15  17   28961    1775                                                       28384    0.39   -0.60  1.0000
   2  15  17      10    1177                                                           0   -0.63    0.13  1.0000
   3  15  17    4903    1187                                                        3250    2.70    0.29  1.0000
   4  15  17   25032    2071                                                       28513    2.23   -0.41  1.0000
   5  15  17    1516    1162                                                         976    1.61    0.82  1.0000
   6  15  17    9403    1318                                                        8545    0.92    0.62  1.0000
   7  15  17    2433    1125                                                        2922    0.91    0.92  1.0000
   8  15  17   22611    1497                                                       24435    1.09    1.95  1.0000
   9  15  17   13650    1353                                                       13063   -0.51   -1.63  1.0000
  10  15  17    6257    1073                                                        5992    0.51   -1.92  1.0000
  11  15  17    6165     854                                                        4227   -3.01    1.48  1.0000
  12  15  17    7780    1535                                                        9614    1.87   -2.35  1.0000
   1  16  17      94    1281                                                         629    2.10    2.56  1.0000
   2  16  17     973    1035                                                         469    2.06   -0.13  1.0000
   3  16  17     185    1253                                                         140   -0.40    0.20  1.0000
   4  16  17   24914    1574                                                       23473    0.94    0.82  1.0000
   5  16  17    8023    1219                                                        7863    0.19   -0.03  1.0000
   6  16  17   16229    1347                                                       16135    0.23   -1.82  1.0000
   7  16  17    1846     931                                                        1220   -1.65   -0.46  1.0000
   8  16  17    3534     916                                                        1746    3.64    0.68  1.0000
   9  16  17    1266     880                                                         922    1.10    1.15  1.0000
  10  16  17    5633    1116                                                        6872   -1.57   -0.88  1.0000
   0  17  17    3202    2128                                                        3776   -1.00   -1.59  1.0000
   1  17  17    4719    1328                                                        5823   -1.43   -1.58  1.0000
   2  17  17    3097    1181                                                        2585    1.03   -0.46  1.0000
   3  17  17    3131    1004                                                        4279   -1.96    1.33  1.0000
   4  17  17     276     929                                                        1306    4.06   -0.21  1.0000
   5  17  17      59     796                                                         510    3.06   -0.98  1.0000
   6  17  17    1151     785                                                        1244    0.26    0.25  1.0000
   7  17  17    2402     785                                                        1186   -3.03   -0.16  1.0000
   8  17  17    1276    1032                                                        1707   -1.17    0.24  1.0000
   9  17  17    2440    1332                                                        6044    5.85    0.84  1.0000
   1  18  17    2782     873                                                        2749    0.43   -1.67  1.0000
   2  18  17    3112    1098                                                        3619   -0.93    0.48  1.0000
   3  18  17    2890    1046                                                        2818   -0.13   -0.31  1.0000
   4  18  17    8657    1105                                                        7860    0.89    1.50  1.0000
   5  18  17     111     901                                                        1996   -1.14   -7.03  1.0000
   6  18  17   12201    1262                                                       10838    1.34   -0.24  1.0000
   7  18  17      65    1169                                                           0    1.67   -0.02  1.0000
   0  19  17   26888    2529                                                       26916   -0.01   -0.15  1.0000
   1  19  17      87     788                                                         391    0.24   -2.88  1.0000
   2  19  17    2766     808                                                        1821   -2.04   -0.44  1.0000
   3  19  17     645     961                                                         698   -0.45    1.85  1.0000
   4  19  17    1531    1189                                                        1105    1.24    1.09  1.0000
   0   0  18 3015493   38755                                                     3184745   -9.96   -2.01  1.0000
   1   1  18  486498   10911                                                      484924   -0.21   -1.34  1.0000
   0   2  18   40797    3177                                                       49872    4.44   -0.36  1.0000
   1   2  18   23975    2054                                                       19804   -2.95   -1.43  1.0000
   2   2  18  317770    9328                                                      337509   -3.42   -3.38  1.0000
   1   3  18  220873    5425                                                      222414   -0.34   -0.07  1.0000
   2   3  18   50376    2880                                                       48647    0.81   -0.07  1.0000
   3   3  18  224574    8293                                                      252710   -5.99   -0.63  1.0000
   0   4  18  145353    9191                                                      133727    3.21    1.28  1.0000
   1   4  18     183    2030                                                         229   -5.76    0.83  1.0000
   2   4  18   27576    2738                                                       20864    4.50    0.09  1.0000
   3   4  18    4626    1769                                                        5161    0.80   -0.09  1.0000
   4   4  18    2521    1261                                                        5028    4.24   -1.28  1.0000
   1   5  18    7600    1930                                                        5645    2.57   -0.92  1.0000
   2   5  18     208    1215                                                         277   -0.46    0.65  1.0000
   3   5  18   31236    1578                                                       31220    0.03   -0.48  1.0000
   4   5  18      28     920                                                         108    3.22    0.40  1.0000
   5   5  18  421213    6925                                                      400823    3.37   -1.32  1.0000
   0   6  18   40556    2169                                                       44084   -1.78    0.79  1.0000
   1   6  18   14329    1038                                                       10107   -3.98   -1.02  1.0000
   2   6  18    6781     984                                                        3870   -4.18   -0.86  1.0000
   3   6  18    1891     946                                                        2987   -2.14    1.66  1.0000
   4   6  18  101474    2831                                                      107885   -2.08    0.50  1.0000
   5   6  18      91    1092                                                        1122   -0.31    5.18  1.0000
   6   6  18   34376    3061                                                       26937   -4.42   -0.27  1.0000
   1   7  18    9663     960                                                        9215   -0.49    0.98  1.0000
   2   7  18    5960     976                                                        6845   -1.13   -0.92  1.0000
   3   7  18  254444    4194                                                      250881    0.74   -0.08  1.0000
   4   7  18    8450    1432                                                        6047   -2.97   -1.19  1.0000
   5   7  18    1608    1325                                                        2108   -0.95   -1.93  1.0000
   6   7  18     892    1161                                                        1188   -0.94   -0.50  1.0000
   7   7  18   77429    3590                                                       84222   -2.39   -1.14  1.0000
   0   8  18   43537    2583                                                       39486   -2.07   -2.24  1.0000
   1   8  18       2     963                                                          63   -1.88    0.17  1.0000
   2   8  18    5076    1065                                                        2384    4.71    0.50  1.0000
   3   8  18    1831    1001                                                        2394    1.23    0.60  1.0000
   4   8  18  134677    3276                                                      138559    1.10   -0.38  1.0000
   5   8  18    7744    1329                                                        9300   -1.75    0.27  1.0000
   6   8  18    2999    1260                                                        3190   -0.43    0.68  1.0000
   7   8  18     647    1300                                                         767   -0.38   -2.75  1.0000
   8   8  18     252    1754                                                         479    2.01   -2.88  1.0000
   1   9  18   10988    1415                                                        8688    2.43   -0.42  1.0000
   2   9  18    2635    1175                                                         976    4.19   -0.56  1.0000
   3   9  18   25422    1556                                                       24807    0.39    0.60  1.0000
   4   9  18    1797    1055                                                        1098    1.93    0.19  1.0000
   5   9  18  158274    3512                                                      145278    3.44    1.06  1.0000
   6   9  18     803    1294                                                        1697    2.11    2.42  1.0000
   7   9  18    2890    1374                                                        4085   -1.96   -1.86  1.0000
   8   9  18    1318    1260                                                        1651    0.79   -1.64  1.0000
   9   9  18   59035    3483                                                       63338   -1.77   -0.82  1.0000
   0  10  18  111912    6548                                                      115984    1.22    0.81  1.0000
   1  10  18    1108    1788                                                        1080    0.12    0.31  1.0000
   2  10  18    3328    1189                                                         821   -6.00   -0.98  1.0000
   3  10  18    1066    1231                                                         786    1.67    2.05  1.0000
   4  10  18    2874    1364                                                        6974    6.24   -0.27  1.0000
   5  10  18    3559    1344                                                        4736    1.91    0.03  1.0000
   6  10  18   25797    1828                                                       27005    0.79   -0.62  1.0000
   7  10  18    1023    1229                                                        1482    1.35    0.27  1.0000
   8  10  18   16514    1600                                                       16542   -0.06    1.31  1.0000
   9  10  18    1021    1212                                                         479    3.00   -2.94  1.0000
  10  10  18    9541    1929                                                        8496    1.50   -3.01  1.0000
   1  11  18   75274    3326                                                       81085   -2.18    0.76  1.0000
   2  11  18    2402    1527                                                        3098   -1.38   -0.41  1.0000
   3  11  18    4183    1185                                                        3004    2.12    1.27  1.0000
   4  11  18    2282    1469                                                         978   -3.43   -0.06  1.0000
   5  11  18    2223    1198                                                        1165    2.70    0.15  1.0000
   6  11  18    2349    1212                                                        1783   -1.49    1.48  1.0000
   7  11  18    1738    1205                                                        2549   -1.82    1.79  1.0000
   8  11  18    7734    1317                                                        7322   -0.49   -0.71  1.0000
   9  11  18   11581    1440                                                       11714   -0.13    0.15  1.0000
  10  11  18    5589    1146                                                        3748   -2.82   -0.97  1.0000
  11  11  18    1193    1469                                                         914    1.04   -2.72  1.0000
   0  12  18      37    1765                                                        1541    0.18    6.90  1.0000
   1  12  18    1087    1268                                                        1545    1.08    1.91  1.0000
   2  12  18  130662    3300                                                      125834   -1.33   -2.48  1.0000
   3  12  18     167    1363                                                         868    3.36   -1.05  1.0000
   4  12  18      20    1801                                                           0   -0.79    0.51  1.0000
   5  12  18    1131    1958                                                        2058   -2.33    1.36  1.0000
   6  12  18      14    1229                                                         275    2.69    0.69  1.0000
   7  12  18       2    1195                                                         298    2.86   -1.70  1.0000
   8  12  18    8812    1342                                                        8601    0.28   -0.76  1.0000
   9  12  18    1994    1030                                                        1680   -1.37    2.63  1.0000
  10  12  18    2185    1019                                                        1000    3.13    0.43  1.0000
  11  12  18     343     930                                                        1189   -3.33    0.29  1.0000
  12  12  18   66685    3819                                                       62369    1.81   -0.59  1.0000
   1  13  18   58314    2083                                                       56343   -0.90    0.86  1.0000
   2  13  18    6585    1544                                                        4963    2.30   -1.88  1.0000
   3  13  18   11055    1485                                                       11671   -0.62    0.44  1.0000
   4  13  18    2399    1609                                                        2081   -0.75    0.69  1.0000
   5  13  18    7322    1747                                                        9411    2.39   -0.15  1.0000
   6  13  18    2923    1461                                                        2120   -1.73    0.78  1.0000
   7  13  18   11794    1194                                                        9745   -2.07    0.39  1.0000
   8  13  18    9344    1248                                                        9475    0.12   -1.54  1.0000
   9  13  18    7328    1152                                                        5966   -1.89    1.18  1.0000
  10  13  18    2926    1048                                                        3303    0.54    1.61  1.0000
  11  13  18   14565    1366                                                       14816   -0.22    1.24  1.0000
  12  13  18    1059    1237                                                        2852   -4.25    1.05  1.0000
  13  13  18   13606    1844                                                       13294   -0.60    2.46  1.0000
   0  14  18  262508    5183                                                      285216    4.48    0.91  1.0000
   1  14  18    1861    1068                                                        1708    0.58    1.68  1.0000
   2  14  18     130    1162                                                         444   -2.01   -0.77  1.0000
   3  14  18    1069    1198                                                        2507    3.60    0.58  1.0000
   4  14  18   11655    1808                                                       14434    2.47    0.91  1.0000
[truncated: 156,009 more chars]
